# Supplementary material for: Reduced North Pacific Deep Water formation across the Northern Hemisphere Glaciation
Source: Nat Commun. 2025 Mar 19;16:2704. doi: 10.1038/s41467-025-58069-x (PMC11923177; doi:10.1038/s41467-025-58069-x)
Supplement: Supplementary file 3 — Source Data [file 41467_2025_58069_MOESM3_ESM.xlsx]

## Sheet: Figure_2
	Panel A						Panel B
		Series 1: d18O from 1208			Series 2: d18O from 1209			Series 1: Interpolated Difference in d18O between 1208 and 1209
		from Venti et al., 2012 (DOI: 10.1016/j.palaeo.2012.02.001)
		Age (ka)	d18O (unadj, permil)		Age (ka)	d18O (unadj, permil)		Age (ka)	Difference in d18O	10-ka filtered difference in d18O	Glacial or Interglacial
		2400.98	2.99		2403.03	3.27		2400	-0.05	-0.146779	Glacial
		2405.12	2.83		2404.63	3.05		2408	-0.29	-0.178277	Interglacial
		2407.32	2.79		2407.28	3.08		2412	-0.25	-0.209231	Interglacial
		2409.75	2.8		2411.27	3.03		2414	-0.35	-0.223262	Interglacial
		2412.19	2.78		2414.06	3.09		2416	-0.16	-0.215646	Interglacial
		2413.9	2.74		2416.59	2.86		2420	-0.295	-0.191869	Interglacial
		2416.09	2.7		2419.25	3.08		2422	-0.16	-0.164349	Interglacial
		2418.77	2.9		2420.44	3.11		2426	0.25	-0.146717	Interglacial
		2420.23	2.8		2422.17	3.05		2428	-0.51	-0.142697	Glacial
		2422.18	2.89		2425.49	3.28		2430	-0.06	-0.145858	Glacial
		2424.13	3.06		2428.95	3.61		2442	-0.06	-0.151747	Glacial
		2426.33	3.53		2430.41	3.59		2444	-0.32	-0.159817	Glacial
		2428.03	3.1		2436.92	3.62		2446	-0.09	-0.169902	Glacial
		2430.23	3.53		2441.57	3.56		2448	-0.17	-0.183785	Glacial
		2431.2	3.28		2443.17	3.58		2456	-0.19	-0.203264	Interglacial
		2434.86	3.55		2445.69	3.45		2458	-0.15	-0.225997	Interglacial
		2439	3.32		2448.62	3.54		2464	-0.34	-0.244924	Interglacial
		2441.44	3.5		2452.47	3.5		2472	-0.51	-0.254245	Interglacial
		2443.63	3.26		2455.79	3.13		2474	0.15	-0.25784	Interglacial
		2445.82	3.36		2457.26	2.94		2476	-0.53	-0.264856	Interglacial
		2448.26	3.37		2459.38	3.08		2480	-0.075	-0.279175	Glacial
		2450.7	3.1		2463.64	3.01		2484	-0.56	-0.300861	Glacial
		2453.38	3.06		2466.03	2.83		2494	-0.05	-0.332011	Glacial
		2456.55	2.94		2469.48	3.1		2496	-0.25	-0.371971	Interglacial
		2458.74	2.79		2471.35	3.28		2498	-0.61	-0.407329	Interglacial
		2461.67	2.74		2473.21	2.76		2502	-0.64	-0.418333	Interglacial
		2464.59	2.67		2476.53	3.31		2504	-0.245	-0.398383	Interglacial
		2467.52	2.63		2477.72	3.52		2508	-0.26	-0.35547	Interglacial
		2471.66	2.77		2480.25	3.4		2510	-0.42	-0.296592	Glacial
		2473.61	2.91		2483.17	3.65		2512	-0.485	-0.22638	Glacial
		2476.05	2.78		2485.57	3.46		2514	0.08	-0.160597	Glacial
		2479.21	3.27		2487.83	3.74		2516	0.02	-0.124406	Glacial
		2480.92	3.38		2490.48	3.66		2522	0.08	-0.130994	Glacial
		2484.58	3.09		2493.54	3.23		2524	-0.31	-0.168221	Glacial
		2491.16	3.11		2495.67	3.24		2528	-0.51	-0.210379	Glacial
		2493.35	3.18		2497.93	3.42		2530	-0.04	-0.241338	Glacial
		2495.06	2.99		2499.52	2.58		2532	-0.325	-0.260715	Glacial
		2497.01	2.91		2501.65	3.28		2538	-0.22	-0.271888	Glacial
		2498.71	2.71		2502.45	3.41		2542	-0.45	-0.276517	Interglacial
		2501.15	2.61		2503.24	2.67		2546	-0.03	-0.278381	Interglacial
		2502.37	2.8		2504.57	3.18		2548	-0.34	-0.280849	Interglacial
		2504.07	2.68		2507.5	3.08		2550	-0.31	-0.280799	Interglacial
		2506.51	2.95		2509.62	3.33		2556	-0.455	-0.273251	Glacial
		2507.73	2.82		2511.35	3.74		2560	-0.06	-0.260912	Glacial
		2509.68	2.91		2512.41	3.37		2562	-0.335	-0.252564	Glacial
		2511.14	3.07		2514.27	3.36		2564	-0.16	-0.254604	Glacial
		2514.07	3.44		2516.14	3.31		2566	-0.255	-0.267651	Glacial
		2515.77	3.33		2521.72	3.3		2568	-0.33	-0.287344	Glacial
		2517.72	3.46		2524.24	3.71		2570	-0.46	-0.308764	Glacial
		2519.91	3.34		2527.17	3.7		2572	-0.2	-0.333484	Glacial
		2521.62	3.38		2530.62	3.41		2574	-0.18	-0.366914	Glacial
		2523.57	3.4		2532.48	3.66		2576	-0.46	-0.405036	Interglacial
		2525.28	3.5		2537.4	3.4		2578	-0.52	-0.430514	Interglacial
		2527.47	3.19		2541.92	3.16		2580	-0.68	-0.426681	Interglacial
		2529.66	3.37		2546.44	2.78		2582	-0.35	-0.394023	Interglacial
		2531.13	3.36		2548.17	2.86		2586	-0.14	-0.350264	Interglacial
		2532.83	3.31		2550.69	2.88		2590	-0.22	-0.312072	Interglacial
		2535.03	3.57		2553.88	3.12		2592	-0.4	-0.280149	Interglacial
		2536.24	3.34		2555.61	2.78		2594	-0.45	-0.246781	Interglacial
		2538.19	3.18		2556.67	3.45		2596	-0.08	-0.213393	Glacial
		2540.39	2.88		2558	3.28		2598	-0.095	-0.19229	Glacial
		2542.82	2.71		2559.06	3.13		2608	-0.15	-0.192436	Glacial
		2545.51	2.75		2559.99	2.79		2610	-0.3	-0.211705	Glacial
		2548.92	2.52		2561.19	3.31		2612	-0.095	-0.241606	Glacial
		2550.14	2.57		2562.12	3.1		2614	-0.43	-0.271808	Glacial
		2552.82	2.51		2563.18	3.02		2616	-0.24	-0.292108	Interglacial
		2555.98	2.66		2564.38	3.2		2618	-0.45	-0.296717	Interglacial
		2559.4	2.9		2565.05	3.11		2622	-0.17	-0.287306	Interglacial
		2561.35	2.87		2566.11	3.32		2624	-0.18	-0.269014	Interglacial
		2563.78	2.95		2567.57	2.99		2630	-0.45	-0.24372	Interglacial
		2565.73	2.96		2568.5	3.35		2632	-0.08	-0.211558	Interglacial
		2567.93	2.84		2569.7	3.25		2634	-0.23	-0.175921	Interglacial
		2570.12	2.79		2571.16	3.15		2636	-0.21	-0.142764	Interglacial
		2572.56	2.92		2572.62	3.09		2638	0.01	-0.11965	Glacial
		2574.51	2.78		2574.08	2.96		2640	-0.22	-0.114971	Glacial
		2576.46	2.58		2575.94	3.04		2644	-0.075	-0.136051	Glacial
		2578.41	2.66		2577.67	3.18		2648	0.01	-0.187287	Glacial
		2580.84	2.52		2580.2	3.2		2650	-0.345	-0.264334	Glacial
		2582.79	2.55		2582.06	2.9		2652	-0.35	-0.351681	Glacial
		2585.23	2.52		2584.32	3.08		2654	-0.57	-0.431206	Interglacial
		2586.69	2.68		2586.31	2.74		2656	-0.42	-0.491463	Interglacial
		2589.37	2.62		2588.44	3.12		2660	-0.54	-0.528061	Interglacial
		2592.06	2.64		2589.9	2.84		2662	-0.52	-0.538326	Interglacial
		2593.52	2.71		2591.49	3.04		2668	-0.6	-0.518829	Interglacial
		2596.44	2.98		2593.09	3.1		2670	-0.63	-0.470056	Interglacial
		2598.64	3.09		2594.28	3.22		2672	-0.305	-0.403271	Interglacial
		2601.56	3.13		2595.61	3.06		2674	-0.23	-0.338261	Interglacial
		2607.41	3.25		2597.34	3.24		2678	-0.145	-0.289836	Interglacial
		2609.36	3.08		2598.94	3.13		2680	-0.4	-0.258091	Interglacial
		2611.31	3.2		2600.8	3.23		2682	-0.33	-0.234901	Glacial
		2613.75	2.85		2604.52	3.4		2686	-0.153333	-0.217493	Glacial
		2615.7	2.89		2605.85	3.52		2688	-0.08	-0.209855	Glacial
		2617.89	2.94		2607.84	3.4		2690	-0.21	-0.211701	Glacial
		2619.6	2.86		2609.97	3.38		2692	-0.3	-0.213152	Interglacial
		2621.3	2.63		2611.56	3.19		2694	-0.395	-0.203712	Interglacial
		2623.49	2.61		2612.76	3.4		2696	-0.045	-0.18415	Interglacial
		2624.96	2.67		2613.69	3.28		2698	-0.155	-0.165559	Interglacial
		2626.66	2.63		2616.48	3.13		2700	-0.18	-0.158983	Interglacial
		2628.61	2.66		2618.47	3.39		2704	-0.055	-0.170342	Glacial
		2630.32	2.7		2621.93	2.8		2706	-0.1	-0.198697	Glacial
		2632.27	2.93		2623.92	2.82		2712	-0.525	-0.235047	Glacial
		2634.71	2.94		2629.11	3.22		2714	-0.12	-0.270136	Glacial
		2635.92	2.89		2629.64	3.02		2716	-0.31	-0.30181	Glacial
		2637.87	3.34		2630.97	3.21		2718	-0.33	-0.330066	Glacial
		2640.07	3.1		2632.43	3.01		2722	-0.22	-0.35053	Glacial
		2642.26	3.01		2633.63	3.15		2724	-0.58	-0.354211	Glacial
		2644.7	3.09		2634.69	3.19		2726	-0.47	-0.335048	Glacial
		2647.87	3.11		2635.49	3.15		2730	-0.21	-0.30126	Glacial
		2649.33	2.81		2636.28	3.05		2734	-0.17	-0.273479	Interglacial
		2651.77	2.72		2637.61	3.33		2736	-0.25	-0.269932	Interglacial
		2654.45	2.6		2639.47	3.32		2740	-0.12	-0.296506	Interglacial
		2655.91	2.57		2643.06	3.26		2742	-0.23	-0.342996	Interglacial
		2658.1	2.52		2644.92	3.07		2756	-0.71	-0.383946	Interglacial
		2660.3	2.59		2645.72	3.2		2760	-0.56	-0.394636	Glacial
		2662.49	2.59		2646.92	3.23		2772	-0.3	-0.371713	Glacial
		2664.93	2.74		2647.98	3.1		2778	-0.23	-0.331832	Interglacial
		2667.36	2.66		2649.57	3.03		2780	-0.31	-0.2935	Interglacial
		2669.8	2.56		2650.64	3.28		2782	-0.15	-0.266498	Interglacial
		2672.48	2.75		2651.7	3.07		2786	-0.27	-0.251386	Interglacial
		2674.92	2.83		2653.3	3.33		2788	-0.36	-0.24267	Interglacial
		2677.11	3.1		2654.63	3.01		2792	-0.17	-0.235591	Interglacial
		2679.06	2.87		2656.49	2.99		2796	-0.24	-0.229956	Interglacial
		2681.5	3.04		2659.28	3.13		2808	-0.23	-0.227103	Glacial
		2682.96	3.1		2661.27	3.11		2814	-0.3	-0.228353	Glacial
		2686.62	3.31		2666.45	3.24		2820	-0.06	-0.23617	Glacial
		2688.08	3.34		2668.05	3.26		2826	-0.24	-0.250081	Interglacial
		2689.79	3.24		2669.78	3.19		2828	-0.41	-0.262258	Interglacial
		2691.74	3.2		2671.24	3.17		2836	-0.3	-0.264129	Interglacial
		2693.93	3		2672.83	2.94		2838	-0.25	-0.256119	Glacial
		2695.88	3.13		2673.9	3.05		2840	-0.21	-0.246845	Glacial
		2698.32	3.01		2674.83	3.07		2842	-0.15	-0.245057	Glacial
		2700.75	3		2675.89	2.95		2846	-0.275	-0.253173	Glacial
		2703.92	3.16		2677.09	3.19		2848	-0.26	-0.266447	Glacial
		2706.6	3.14		2678.68	3.3		2850	-0.31	-0.277022	Glacial
		2709.28	3.16		2679.74	3.18		2854	-0.33	-0.278567	Glacial
		2711.72	2.82		2680.94	3.36		2858	-0.3	-0.269545	Glacial
		2714.4	3.2		2682.27	3.4		2862	-0.18	-0.253794	Interglacial
		2715.86	3.18		2683.33	3.35		2864	-0.31	-0.237366	Interglacial
		2717.81	2.99		2684.26	3.39		2866	-0.14	-0.225595	Interglacial
		2720.49	3.15		2685.06	3.4		2870	-0.23	-0.221995	Interglacial
		2721.71	3.22		2685.73	3.51		2874	-0.17	-0.226498	Interglacial
		2723.91	2.96		2686.92	3.48		2876	-0.22	-0.233893	Glacial
		2725.61	3.12		2687.99	3.42		2884	-0.43	-0.236132	Glacial
		2727.56	3.09		2689.31	3.48		2892	-0.11	-0.229126	Glacial
		2729.76	3.1		2690.51	3.42		2900	-0.24	-0.215463	Interglacial
		2733.66	2.86		2691.57	3.5		2904	-0.205	-0.199412	Interglacial
		2735.61	2.69		2693.17	3.48		2906	-0.26	-0.184815	Interglacial
		2738.04	2.6		2694.23	3.31		2908	-0.02	-0.177257	Interglacial
		2740.48	2.6		2695.43	3.31		2912	-0.26	-0.181733	Interglacial
		2742.92	2.51		2696.09	3.04		2916	-0.12	-0.198748	Glacial
		2746.33	2.37		2697.02	3.22		2920	-0.32	-0.225413	Glacial
		2748.52	2.49		2698.48	3.11		2942	-0.24	-0.259309	Interglacial
		2750.47	2.4		2699.81	3.18		2946	-0.16	-0.299291	Interglacial
		2753.4	2.6		2701.67	3.19		2950	-0.35	-0.340164	Interglacial
		2755.35	2.36		2703.67	3.21		2954	-0.4	-0.368399	Interglacial
		2759	2.5		2704.73	3.22		2956	-0.55	-0.368138	Interglacial
		2763.39	2.74		2706.73	3.24		2962	-0.42	-0.33359	Interglacial
		2768.02	2.61		2708.85	3.15		2968	-0.2	-0.275658	Glacial
		2772.41	2.52		2711.64	3.35		2970	-0.18	-0.215709	Glacial
		2777.04	2.59		2712.97	3.34		2974	-0.14	-0.173959	Glacial
		2779.23	2.68		2713.5	3.32		2978	0.02	-0.162285	Glacial
		2781.67	2.73		2716.03	3.49		2982	-0.3	-0.181051	Glacial
		2785.08	2.61		2718.82	3.32		2984	-0.11	-0.220593	Interglacial
		2788.25	2.62		2721.21	3.44		2988	-0.19	-0.26493	Interglacial
		2792.88	2.77		2723.6	3.54		2992	-0.61	-0.294136	Interglacial
		2795.32	2.73		2726.53	3.59		2994	-0.33	-0.294152	Interglacial
		2799.7	2.9		2729.59	3.31		2996	-0.23	-0.268635	Interglacial
		2808.96	3.04		2733.04	3.03		3002	-0.14	-0.234115	Glacial
		2814.33	2.91		2736.23	2.94		3004	-0.18	-0.205181	Glacial
		2816.52	2.9		2739.69	2.72		3006	-0.2	-0.187819	Glacial
		2820.18	2.84		2742.61	2.74		3010	-0.2	-0.182443	Glacial
		2823.1	2.64		2744.21	3.05		3012	-0.22	-0.189233	Glacial
		2825.78	2.67		2752.71	2.6		3016	-0.06	-0.209516	Glacial
		2828.22	2.56		2755.24	3.07		3020	-0.28	-0.241354	Glacial
		2831.14	2.52		2757.63	2.93		3024	-0.3	-0.276369	Glacial
		2832.85	2.82		2760.42	3.06		3040	-0.5	-0.305661	Glacial
		2835.04	2.63		2762.28	3.26		3044	-0.22	-0.329413	Glacial
		2837.24	2.7		2766.27	2.98		3054	-0.1	-0.354571	Glacial
		2839.19	2.9		2769.06	3.02		3058	-0.51	-0.379796	Interglacial
		2841.14	2.89		2771.85	2.82		3076	-0.7	-0.393235	Interglacial
		2842.84	2.85		2774.51	2.59		3088	-0.22	-0.390945	Glacial
		2845.28	2.89		2777.17	2.82		3092	-0.17	-0.382477	Glacial
		2846.5	2.88		2779.69	2.99		3094	-0.47	-0.372688	Glacial
		2848.69	2.93		2782.22	2.88		3098	-0.62	-0.355313	Interglacial
		2850.88	2.85		2785.67	2.88		3100	-0.2	-0.329572	Interglacial
		2852.83	2.78		2788.33	2.98		3106	-0.24	-0.307823	Interglacial
		2854.78	2.78		2791.92	2.94		3110	-0.11	-0.301488	Interglacial
		2856.49	2.67		2795.11	2.97		3112	-0.49	-0.308116	Interglacial
		2858.44	2.54		2798.17	3.21		3116	-0.25	-0.315363	Interglacial
		2860.88	2.65		2801.09	3.2		3120	-0.47	-0.312595	Glacial
		2862.58	2.62		2804.41	3.33		3124	-0.32	-0.298044	Glacial
		2864.53	2.59		2808	3.27		3126	-0.11	-0.27868	Glacial
		2866.73	2.65		2811.19	3.47		3128	-0.255	-0.261638	Glacial
		2868.92	2.75		2814.38	3.21		3132	-0.27	-0.245482	Glacial
		2870.63	2.69		2817.3	3.3		3136	-0.38	-0.223888	Glacial
		2873.79	2.85		2820.23	2.9		3138	-0.15	-0.196441	Glacial
		2876.47	2.82		2821.82	3.09		3142	-0.07	-0.170986	Glacial
		2879.16	3.01		2825.01	2.91		3146	-0.16	-0.155052	Glacial
		2882.08	2.94		2827.01	2.97		3150	-0.21	-0.14997	Glacial
		2884.52	2.84		2829.13	2.87		3152	-0.14	-0.154895	Interglacial
		2886.71	2.93		2830.99	2.95		3158	-0.12	-0.170858	Interglacial
		2889.64	2.84		2833.12	2.95		3162	-0.13	-0.197609	Interglacial
		2892.32	2.81		2835.25	2.93		3166	-0.21	-0.228278	Interglacial
		2895.48	2.67		2837.37	2.95		3172	-0.48	-0.250786	Glacial
		2899.14	2.66		2839.37	3.11		3192	-0.22	-0.258041	Interglacial
		2903.77	2.66		2841.23	3.02		3196	-0.2	-0.254412	Interglacial
		2905.96	2.67		2843.22	3.35		3198	-0.29	-0.249759	Interglacial
		2908.89	2.79		2845.48	3.16		3204	-0.09	-0.251162	Interglacial
		2911.33	2.7		2847.74	3.19		3208	-0.35	-0.259367	Interglacial
		2914.01	2.6		2850	3.16		3212	-0.3	-0.269906	Glacial
		2916.69	2.7		2854.25	3.11		3214	-0.24	-0.278547	Glacial
		2919.86	2.75		2857.97	2.84		3218	-0.23	-0.283006	Glacial
		2924.49	2.9		2861.56	2.8		3220	-0.44	-0.280191	Glacial
		2934.72	2.84		2863.96	2.9		3224	-0.2	-0.268444	Glacial
		2938.38	2.57		2865.42	2.79		3228	-0.26	-0.251049	Glacial
		2940.09	2.47		2869.67	2.92		3234	-0.2	-0.233277	Glacial
		2942.77	2.47		2874.06	3.02		3240	-0.23	-0.218372	Interglacial
		2945.45	2.37		2876.32	3.04		3244	-0.18	-0.207202	Interglacial
		2948.37	2.55		2878.97	3.18		3250	-0.3	-0.199936	Interglacial
		2950.57	2.43		2884.02	3.27		3254	-0.02	-0.197548	Interglacial
		2953.49	2.26		2888.81	3.14		3258	-0.37	-0.200599	Interglacial
		2956.66	2.23		2891.2	2.92		3264	-0.09	-0.208164	Glacial
		2959.58	2.64		2893.33	3		3270	-0.25	-0.21893	Glacial
		2962.75	2.54		2899.04	2.9		3272	-0.22	-0.23052	Glacial
		2964.94	2.68		2901.83	2.87		3276	-0.3	-0.23946	Glacial
		2967.63	2.74		2903.56	2.88		3280	-0.17	-0.243523	Glacial
		2969.82	2.75		2904.49	2.85		3284	-0.33	-0.242108	Glacial
		2972.01	2.54		2906.35	2.93		3288	-0.19	-0.235687	Glacial
		2974.21	2.87		2908.08	2.81		3296	-0.2	-0.225685	Glacial
		2976.4	2.86		2912.2	2.96		3302	-0.24	-0.21273	Glacial
		2977.86	3.06		2916.06	2.82		3306	-0.25	-0.196486	Glacial
		2979.81	2.91		2920.44	3.07		3310	-0.22	-0.179623	Glacial
		2982.25	2.71		2925.36	3.02		3322	0.08	-0.16835	Interglacial
		2984.44	2.78		2931.21	3.33		3338	-0.33	-0.165034	Glacial
		2986.88	2.38		2935.06	2.87		3340	-0.16	-0.165128	Glacial
		2988.83	2.62		2942.11	2.71		3344	-0.21	-0.164769	Glacial
		2991.51	2.39		2944.5	2.68		3348	-0.07	-0.165293	Interglacial
		2993.7	2.57		2946.89	2.53		3352	-0.13	-0.167999	Interglacial
		2996.14	2.64		2950.88	2.78		3354	-0.27	-0.169201	Interglacial
		2998.58	2.92		2954.6	2.66		3356	-0.2	-0.163826	Interglacial
		3001.02	2.87		2956.59	2.78		3366	-0.15	-0.15237	Interglacial
		3003.21	2.94		2957.66	2.9		3370	-0.1	-0.141255	Interglacial
		3005.16	2.87		2961.91	2.96		3378	-0.08	-0.137006	Glacial
		3007.35	2.93		2966.96	2.93		3386	-0.14	-0.14113	Glacial
		3009.79	2.84		2968.16	2.94		3390	-0.21	-0.150077	Interglacial
		3011.49	2.89		2970.15	2.93		3394	-0.17	-0.160001	Interglacial
		3013.44	2.93		2974.27	3.01		3398	-0.11	-0.170152	Interglacial
		3015.64	2.98		2978.65	3.04
		3017.59	2.93		2981.05	3.01
		3019.78	2.74		2983.31	2.89
		3022.22	3		2988.22	2.81
		3024.66	2.72		2991.68	3
		3027.34	2.73		2993.67	2.9
		3030.75	2.39		2996.73	2.87
		3034.65	2.43		3002.05	3.01
		3035.87	2.5		3004.44	3.12
		3039.28	2.44		3006.03	3.07
		3043.18	2.66		3010.29	3.04
		3048.3	2.7		3012.55	3.11
		3054.63	2.73		3016.93	3.04
		3057.56	2.46		3020.92	3.02
		3061.46	2.64		3023.44	3.02
		3064.87	2.55		3026.9	3.06
		3069.01	2.49		3031.69	3.01
		3072.42	2.56		3038.06	2.87
		3075.11	2.23		3040.99	2.94
		3078.76	2.17		3044.05	2.88
		3081.2	2.34		3049.23	3.02
		3082.9	2.51		3054.55	2.83
		3084.85	2.48		3057.47	2.97
		3087.78	2.62		3060.66	2.91
		3089.48	2.42		3068.1	2.84
		3091.68	2.59		3073.15	2.93
		3093.63	2.49		3076.87	2.93
		3095.82	2.6		3080.86	2.83
		3097.53	2.45		3087.64	2.84
		3099.23	2.61		3091.36	2.76
		3101.43	2.62		3094.68	2.96
		3103.13	2.8		3098.01	3.07
		3105.33	2.63		3100.8	2.81
		3107.03	2.6		3105.72	2.87
		3109.23	2.85		3110.37	2.96
		3111.66	2.47		3112.89	2.96
		3113.61	2.56		3115.42	2.86
		3116.05	2.61		3119.54	3.01
		3117.51	2.66		3123.52	3.02
		3119.46	2.54		3125.65	2.9
		3121.41	2.7		3127.64	2.98
		3123.36	2.7		3131.63	3.02
		3125.31	2.79		3136.15	3.13
		3127.02	2.76		3138.68	3.09
		3128.97	2.69		3141.07	3.03
		3130.43	2.8		3146.38	3.12
		3132.38	2.75		3149.18	2.74
		3133.84	2.93		3151.7	2.7
		3136.04	2.75		3155.29	2.62
		3137.5	2.94		3158.35	2.48
		3139.69	2.95		3161.54	2.53
		3141.64	2.96		3166.99	2.68
		3143.35	2.81		3172.3	2.89
		3145.54	2.96		3175.62	2.75
		3149.68	2.53		3179.21	2.74
		3151.63	2.56		3187.05	2.86
		3154.8	2.52		3192.77	2.93
		3157.73	2.36		3195.56	2.82
		3162.6	2.4		3198.48	2.76
		3166.01	2.47		3203.54	2.72
		3168.45	2.61		3208.59	2.76
		3171.13	2.41		3211.11	2.72
		3174.79	2.48		3213.64	2.67
		3178.2	2.68		3218.02	2.74
		3181.37	2.66		3220.55	2.86
		3185.02	2.76		3223.07	2.79
		3189.65	2.69		3225.86	2.89
		3192.82	2.71		3228.65	2.9
		3195.26	2.62		3234.1	2.77
		3197.94	2.47		3239.55	2.72
		3200.86	2.34		3242.21	2.71
		3204.28	2.63		3244.74	2.7
		3206.47	2.48		3249.12	2.72
		3208.91	2.41		3253.64	2.72
		3211.1	2.42		3256.03	2.78
		3213.29	2.43		3258.56	2.91
		3215.24	2.41		3264.27	2.9
		3217.44	2.51		3269.99	2.83
		3219.63	2.42		3272.91	2.89
		3221.82	2.54		3275.57	2.9
		3224.51	2.59		3280.09	2.84
		3227.92	2.64		3284.48	3.01
		3229.87	2.61		3287.4	3.07
		3233.52	2.57		3290.46	3.13
		3236.69	2.43		3296.31	3.34
		3240.1	2.49		3299.36	3.25
		3243.52	2.52		3302.55	3.25
		3246.44	2.36		3306.94	3.22
		3249.85	2.42		3309.33	3.12
		3251.8	2.5		3315.71	2.91
		3254.97	2.7		3322.89	2.64
		3257.89	2.54		3326.34	2.87
		3260.82	2.6		3329.4	2.71
		3263.99	2.81		3334.18	2.84
		3266.67	2.65		3338.7	2.89
		3269.59	2.58		3340.96	2.93
		3272.52	2.67		3343.35	2.88
		3274.47	2.64		3348.94	2.83
		3276.42	2.6		3352.26	2.87
		3278.85	2.65		3354.25	2.97
		3280.07	2.67		3356.51	2.9
		3282.27	2.63		3360.63	2.88
		3284.7	2.68		3365.02	2.73
		3286.9	2.85		3367.54	2.68
		3288.85	2.88		3370.2	2.76
		3291.04	3.05		3375.52	2.82
		3293.23	3.19		3378.31	2.87
		3295.91	3.14		3381.23	2.98
		3297.86	3.25		3385.62	2.96
		3301.76	3.01		3389.74	2.87
		3305.42	2.97		3393.86	2.69
		3307.13	2.91		3397.85	2.73
		3309.81	2.9		3401.7	2.78
		3311.27	2.82		3405.29	2.71
		3314.68	2.67		3409.01	2.72
		3317.12	2.6
		3321.26	2.72
		3324.92	2.7
		3328.82	2.72
		3331.25	2.72
		3335.15	2.69
		3337.1	2.56
		3340.27	2.77
		3343.2	2.67
		3345.39	2.86
		3348.31	2.76
		3350.02	2.92
		3352.46	2.74
		3354.65	2.7
		3356.6	2.7
		3358.79	2.66
		3362.21	2.66
		3365.13	2.58
		3370.25	2.66
		3373.42	2.72
		3377.56	2.79
		3379.75	2.81
		3383.17	2.76
		3385.6	2.82
		3387.31	2.75
		3389.99	2.66
		3392.18	2.54
		3394.86	2.52
		3397.3	2.62
		3400.23	2.55

## Sheet: Figure_3
	Averaged Salinity and Temperature Data
	Salinity, psu	BWT, deg C	Label	Source
	33.0221	0.995865	1208 (Pleistocene Glacials)	Derived from Mg/Ca values from Woodard et al., 2014 (DOI: 10.1126/science.1255586)
	32.9669	1.44257	1208 (Pleistocene Interlacials)	Derived from Mg/Ca values from Woodard et al., 2014 (DOI: 10.1126/science.1255586)
	32.4573	0.140766	1208 (Late Pliocene)	Derived from Mg/Ca values from Woodard et al., 2014 (DOI: 10.1126/science.1255586)
	34.628	1.525	1208 (Modern)	Derived from ARGO Float data from Wong et al., 2019 (DOI: 10.3389/fmars.2020.00700)
	35.3465	0.489346	1208 (Holocene)	Derived from Mg/Ca values from Woodard et al., 2014 (DOI: 10.1126/science.1255586)
	33.7834	0.691038	1209 (Pleistocene Glacials)	Derived from own data
	34.0184	0.633737	1209 (Pleistocene Interlacials)	Derived from own data
	33.5898	-0.315032	1209 (Late Pliocene)	Derived from own data
	34.58	1.805	1209 (Modern)	Derived from ARGO Float data from Wong et al., 2019 (DOI: 10.3389/fmars.2020.00700)
	35.2366	1.0306	1209 (Holocene)	Derived from own data

## Sheet: Figure_4
	Panel A							Panel B										Panel C
		Series 1: d18O from 1208			Series 2: d18O from 1209			Series 1: Estimated BWT from 1208					Series 2: Estimated BWT from 1209					Series 1: Derived d18Osw from 1208					Series 2: Dervied d18Osw from 1209
		from Venti et al., 2012 (DOI: 10.1016/j.palaeo.2012.02.001)						Derived from Mg/Ca values from Woodard et al., 2014 (DOI: 10.1126/science.1255586)										Derived from Mg/Ca values from Woodard et al., 2014 (DOI: 10.1126/science.1255586) and d18O data from Venti et al., 2012 (DOI: 10.1016/j.palaeo.2012.02.001)
		Age (ka)	d18O (unadj, permil)		Age (ka)	d18O (unadj, permil)		Age (ka)	BWT (deg C)	Lower Confidence Interval	Upper Confidence Interval		Age (ka)	BWT (deg C)	Lower Confidence Interval	Upper Confidence Interval		Age (ka)	Derived d18Osw (permil)	Lower Confidence Interval	Upper Confidence Interval		Age (ka)	Derived d18Osw (permil)	Lower Confidence Interval	Upper Confidence Interval
		2450.7	3.1		2452.47	3.5		2501.15	0.31395	-0.518548	1.18394		2416.59	0.436969	-0.432238	1.34714		2501.15	-1.03063	-1.23615	-0.824897		2416.59	-0.162422	-0.748296	0.0873945
		2453.38	3.06		2455.79	3.13		2504.08	1.3351	0.203059	2.36184		2436.93	0.654782	-0.226478	1.52878		2504.08	-0.639659	-0.995304	-0.386042		2436.93	-0.103765	-0.319089	0.110385
		2456.55	2.94		2457.26	2.94		2507.73	1.33729	0.435538	2.21809		2445.69	-0.949363	-1.98852	0.507841		2507.73	-0.573055	-0.768662	-0.373552		2445.69	-0.724632	-1.40484	-0.20985
		2458.74	2.79		2459.38	3.08		2509.68	0.598856	-0.289442	1.53224		2473.23	-1.18434	-2.03797	-0.255265		2509.68	-0.602666	-0.804866	-0.398618		2473.23	-0.67157	-1.35684	-0.386958
		2461.67	2.74		2463.64	3.01		2511.14	0.388013	-0.454451	1.20789		2485.59	-0.119943	-1.13572	0.885318		2511.14	-0.342064	-0.627554	-0.0895873		2485.59	-1.04187	-1.28275	-0.656828
		2464.59	2.67		2466.03	2.83		2514.07	0.450944	-0.408753	1.2437		2499.51	0.000270896	-0.886637	0.946867		2514.07	-0.288503	-0.504682	-0.0888599		2499.51	-1.12247	-1.32097	-0.913137
		2467.52	2.63		2469.48	3.1		2515.77	1.01444	0.0527324	1.98186		2503.21	0.888736	-0.281716	2.02064		2515.77	-0.104992	-0.373509	0.156015		2503.21	-0.0912131	-0.982281	0.355673
		2471.66	2.77		2471.35	3.28		2517.72	0.557607	-0.484785	1.57414		2530.59	1.26728	0.20285	2.28298		2517.72	-0.265144	-0.530698	0.0242451		2530.59	0.0985053	-0.26488	0.422231
		2473.61	2.91		2473.21	2.76		2519.92	-0.0251067	-0.868436	0.897574		2532.45	0.780391	-0.254299	1.93083		2519.92	-0.393973	-0.599289	-0.187758		2532.45	-0.412231	-0.817599	-0.0281901
		2476.05	2.78		2476.53	3.31		2521.62	1.45998	-0.205596	2.62459		2555.58	0.444269	-0.367098	1.29388		2521.62	-0.0220909	-0.419166	0.248801		2555.58	-0.420777	-0.903567	-0.12106
		2479.21	3.27		2477.72	3.52		2523.57	0.110144	-0.886552	1.6108		2556.65	0.525198	-0.331765	1.38992		2523.57	-0.367941	-0.616776	-0.00134854		2556.65	-0.362629	-0.642476	-0.126571
		2480.92	3.38		2480.25	3.4		2529.66	-0.262845	-1.10598	0.587524		2557.98	0.610924	-0.352466	1.50036		2529.66	-0.456516	-0.663894	-0.251711		2557.98	-0.464896	-0.852343	-0.184827
		2484.58	3.09		2483.17	3.65		2531.13	1.18178	-0.636388	2.28932		2559.04	0.598618	-0.395636	1.77376		2531.13	0.0703238	-0.554548	0.34887		2559.04	-0.599949	-1.02522	-0.159543
		2491.16	3.11		2485.57	3.46		2535.03	0.663643	-0.250921	1.67606		2559.97	0.900426	-0.475967	2.55855		2535.03	-0.856288	-1.1012	0.031889		2559.97	-0.497265	-0.969611	0.145353
		2493.35	3.18		2487.83	3.74		2542.83	0.469874	-0.431965	1.28036		2561.17	0.643594	-0.536858	2.39349		2542.83	-0.914049	-1.12355	-0.718563		2561.17	-0.542846	-0.840246	0.102058
		2495.06	2.99		2490.48	3.66		2545.51	2.92933	0.427902	4.09657		2562.1	0.520336	-0.483475	1.7806		2545.51	-0.563049	-0.909729	-0.285916		2562.1	-0.580253	-0.811581	-0.201784
		2497.01	2.91		2493.54	3.23		2548.93	1.97435	0.946408	3.31722		2563.17	0.945318	-0.0720641	1.89856		2548.93	-0.583149	-0.817467	-0.350917		2563.17	-0.422039	-0.706074	-0.131563
		2498.71	2.71		2495.67	3.24		2556	1.4981	0.587728	2.33621		2564.37	1.06565	0.15709	1.9649		2556	-0.587258	-0.808064	-0.372935		2564.37	-0.345325	-0.587293	-0.0982421
		2501.15	2.61		2497.93	3.42		2559.41	1.17276	0.30773	2.07688		2565.04	1.08142	0.183774	2.07943		2559.41	-0.605605	-0.81505	-0.39131		2565.04	-0.295275	-0.54299	-0.0535419
		2502.37	2.8		2499.52	2.58		2561.36	1.30778	0.366936	2.19805		2566.11	1.20914	-0.118168	2.37941		2561.36	-0.534525	-0.761211	-0.312086		2566.11	-0.318726	-0.560752	-0.101413
		2504.07	2.68		2501.65	3.28		2563.8	1.31507	0.411353	2.19725		2567.56	0.5475	-0.738196	2.14323		2563.8	-0.504087	-0.712748	-0.293058		2567.56	-0.407876	-0.623056	-0.194319
		2506.51	2.95		2502.45	3.41		2565.75	3.13016	1.15091	4.27379		2568.48	0.241377	-0.657054	1.28819		2565.75	-0.193191	-0.550837	0.0692837		2568.48	-0.437727	-0.627284	-0.232565
		2507.73	2.82		2503.24	2.67		2567.94	1.89527	0.882365	3.34491		2569.68	0.545459	-0.299506	1.45238		2567.94	-0.456903	-0.718356	-0.130521		2569.68	-0.453231	-0.650946	-0.230341
		2509.68	2.91		2504.57	3.18		2572.56	1.5411	0.664576	2.3614		2571.13	0.586107	-0.295837	1.47862		2572.56	-0.586878	-0.824724	-0.361371		2571.13	-0.531962	-0.740016	-0.313016
		2511.14	3.07		2507.5	3.08		2574.52	1.22863	0.387846	2.12044		2572.6	0.828235	-0.0789695	1.79725		2574.52	-0.836936	-1.05909	-0.577934		2572.6	-0.56107	-0.761797	-0.349283
		2514.07	3.44		2509.62	3.33		2576.47	1.37227	0.467062	2.18651		2574.07	0.540228	-0.435878	1.52318		2576.47	-0.812847	-1.03674	-0.599719		2574.07	-0.606772	-0.817434	-0.393202
		2515.77	3.33		2511.35	3.74		2578.42	1.23439	0.37771	2.12481		2575.92	-0.099708	-1.11119	0.751112		2578.42	-0.91543	-1.1407	-0.680503		2575.92	-0.658623	-0.86405	-0.461714
		2517.72	3.46		2512.41	3.37		2580.86	1.22974	0.387179	2.16419		2577.66	0.918107	-0.460656	2.1148		2580.86	-0.93278	-1.14649	-0.719865		2577.66	-0.389741	-0.752931	-0.0678095
		2519.91	3.34		2514.27	3.36		2582.8	2.76315	1.35675	3.82702		2580.18	0.916018	-0.115688	1.93122		2582.8	-0.568596	-0.906711	-0.285836		2580.18	-0.58396	-0.872507	-0.16587
		2521.62	3.38		2516.14	3.31		2585.24	3.27362	2.38906	4.0851		2582.04	-0.627763	-1.65439	0.681551		2585.24	-0.374237	-0.620085	-0.165792		2582.04	-0.89232	-1.11275	-0.648081
		2523.57	3.4		2521.72	3.3		2586.7	1.77269	0.651933	3.46014		2584.3	-0.776616	-1.65729	0.0922954		2586.7	-0.716674	-0.998022	-0.280394		2584.3	-1.08384	-1.31883	-0.829581
		2525.28	3.5		2524.24	3.71		2589.38	1.47826	0.64429	2.40656		2586.3	-0.0757588	-1.10541	0.948713		2589.38	-0.769389	-0.975223	-0.534899		2586.3	-0.775458	-1.22637	-0.430772
		2527.47	3.19		2527.17	3.7		2592.06	1.74574	0.872589	2.67332		2588.43	-0.147192	-1.13926	1.02346		2592.06	-0.667737	-0.895554	-0.433842		2588.43	-0.855923	-1.17613	-0.41683
		2529.66	3.37		2530.62	3.41		2593.53	0.411183	-0.792154	1.99094		2589.89	1.27149	-0.596788	2.59161		2593.53	-0.755608	-0.980661	-0.524237		2589.89	-0.419416	-1.05785	-0.114939
		2531.13	3.36		2532.48	3.66		2596.45	0.820224	-0.332829	2.02334		2591.49	1.27748	0.240888	2.31694		2596.45	-0.573107	-0.874627	-0.339494		2591.49	-0.35367	-0.577654	-0.134755
		2532.83	3.31		2537.4	3.4		2601.57	1.5898	0.443681	2.63003		2593.08	0.812182	-0.0574208	1.69021		2601.57	-0.483917	-0.6827	-0.263796		2593.08	-0.414212	-0.622143	-0.214577
		2535.03	3.57		2541.92	3.16		2603.91	NaN	-2.31045	3.56619		2594.28	0.772302	-0.0829045	1.59278		2603.91	NaN	-1.23236	0.259533		2594.28	-0.463948	-0.665232	-0.257915
		2536.24	3.34		2546.44	2.78		2607.42	-0.229794	-1.44239	1.69561		2595.6	0.854335	0.00888239	1.6749		2607.42	-0.709311	-1.0188	-0.132721		2595.6	-0.393055	-0.62033	-0.178563
		2538.19	3.18		2548.17	2.86		2609.37	1.71271	-1.03186	2.90454		2597.33	0.882642	-0.0325609	1.74133		2609.37	-0.172546	-0.91744	0.114797		2597.33	-0.390681	-0.599099	-0.175207
		2540.39	2.88		2550.69	2.88		2611.31	2.32881	1.4529	3.18323		2598.93	0.0496798	-0.964471	1.19128		2611.31	-0.273771	-0.524454	0.0146208		2598.93	-0.538895	-0.770232	-0.313003
		2542.82	2.71		2553.88	3.12		2613.75	2.5084	1.6691	3.35368		2600.79	1.07684	-0.191317	2.08712		2613.75	-0.297223	-0.511237	-0.0994718		2600.79	-0.0611408	-0.509715	0.173617
		2545.51	2.75		2555.61	2.78		2615.7	2.39862	1.47125	3.28185		2604.5	1.28662	0.395388	2.09447		2615.7	-0.292258	-0.510485	-0.0791413		2604.5	0.0152325	-0.196649	0.203107
		2548.92	2.52		2556.67	3.45		2617.89	2.06469	1.08133	2.91525		2605.84	0.501178	-0.499781	1.48921		2617.89	-0.397846	-0.652399	-0.168963		2605.84	-0.206973	-0.470761	0.0746039
		2550.14	2.57		2558	3.28		2619.59	0.916467	-0.20264	2.19973		2607.82	0.671838	-0.262819	1.62024		2619.59	-0.886188	-1.17743	-0.413783		2607.82	-0.238311	-0.492664	-0.016137
		2552.82	2.51		2559.06	3.13		2621.3	0.829609	-0.122988	1.78177		2609.95	0.531012	-0.335078	1.43244		2621.3	-0.944537	-1.18183	-0.710888		2609.95	-0.361997	-0.601587	-0.0950041
		2555.98	2.66		2559.99	2.79		2623.49	1.21306	0.341497	2.05049		2611.54	0.395726	-0.544088	1.36877		2623.49	-0.832408	-1.05035	-0.613631		2611.54	-0.356746	-0.585531	-0.138734
		2559.4	2.9		2561.19	3.31		2624.95	1.15091	0.247529	2.00758		2612.75	0.700706	-0.342409	1.76234		2624.95	-0.851827	-1.0672	-0.645045		2612.75	-0.267726	-0.489173	-0.0574231
		2561.35	2.87		2562.12	3.1		2626.66	1.36951	0.481594	2.29416		2613.68	1.12759	0.116751	2.04281		2626.66	-0.790579	-1.00847	-0.573463		2613.68	-0.292733	-0.504629	-0.0818452
		2563.78	2.95		2563.18	3.02		2628.61	1.52543	0.67313	2.36471		2616.46	0.212441	-0.888033	1.47954		2628.61	-0.7161	-0.916608	-0.512839		2616.46	-0.39658	-0.601171	-0.185413
		2565.73	2.96		2564.38	3.2		2630.32	1.2578	0.421243	2.10828		2618.45	0.554067	-0.83575	1.74839		2630.32	-0.619319	-0.819874	-0.406884		2618.45	-0.650193	-0.987593	-0.394187
		2567.93	2.84		2565.05	3.11		2632.27	1.18455	0.0842635	2.17234		2621.92	-0.121097	-1.26172	1.42769		2632.27	-0.559211	-0.842661	-0.31125		2621.92	-0.9641	-1.22781	-0.614931
		2570.12	2.79		2566.11	3.32		2634.71	0.588269	-0.431591	1.89728		2623.91	0.0457692	-0.865785	0.958405		2634.71	-0.720072	-0.97573	-0.384333		2623.91	-0.629793	-0.949835	-0.373089
		2572.56	2.92		2567.57	2.99		2635.92	0.878036	-0.128911	1.93444		2629.1	0.0613139	-0.797179	0.931068		2635.92	-0.502115	-0.836192	-0.249443		2629.1	-0.624408	-0.869761	-0.388072
		2574.51	2.78		2568.5	3.35		2640.06	1.48071	0.552726	2.33278		2629.63	0.233271	-0.655517	1.09344		2640.06	-0.389619	-0.591769	-0.17994		2629.63	-0.564705	-0.809201	-0.328766
		2576.46	2.58		2569.7	3.25		2642.25	1.20146	0.248573	2.08472		2630.97	0.232476	-0.560246	1.09876		2642.25	-0.822901	-1.08343	-0.505769		2630.97	-0.611631	-0.829006	-0.37914
		2578.41	2.66		2571.16	3.15		2651.75	0.953252	0.0314082	1.88201		2632.43	0.194564	-0.646848	1.24823		2651.75	-0.91619	-1.14298	-0.674492		2632.43	-0.600317	-0.825499	-0.339359
		2580.84	2.52		2572.62	3.09		2654.43	1.10797	0.15665	1.98581		2633.62	0.661851	-0.359615	1.62505		2654.43	-0.921401	-1.13089	-0.714676		2633.62	-0.455392	-0.70499	-0.203872
		2582.79	2.55		2574.08	2.96		2655.88	2.58614	1.24221	3.65788		2634.68	0.737323	-0.188879	1.66039		2655.88	-0.63033	-0.916503	-0.382849		2634.68	-0.441994	-0.689501	-0.204717
		2585.23	2.52		2575.94	3.04		2658.08	3.01276	2.11094	3.79422		2635.47	0.544196	-0.381724	1.48178		2658.08	-0.503675	-0.717497	-0.305224		2635.47	-0.511763	-0.773826	-0.256843
		2586.69	2.68		2577.67	3.18		2660.27	1.42603	0.328258	3.1211		2636.27	0.633201	-0.221344	1.52324		2660.27	-0.832554	-1.09665	-0.452461		2636.27	-0.387051	-0.691637	-0.112499
		2589.37	2.62		2580.2	3.2		2662.46	0.404211	-0.521749	1.39071		2637.6	1.15332	0.287023	2.07154		2662.46	-0.979116	-1.16951	-0.763085		2637.6	-0.181419	-0.383289	0.0409752
		2592.06	2.64		2582.06	2.9		2664.9	1.02914	-0.0604574	2.03505		2639.46	1.26321	0.233263	2.49955		2664.9	-0.845355	-1.06788	-0.620896		2639.46	-0.215136	-0.442277	0.00763116
		2593.52	2.71		2584.32	3.08		2667.34	1.64742	0.810098	2.49898		2643.03	1.96015	0.646453	3.11125		2667.34	-0.785798	-0.987815	-0.591238		2643.03	-0.16014	-0.388558	0.0796685
		2596.44	2.98		2586.31	2.74		2669.79	1.31282	0.399711	2.24294		2644.9	2.06794	0.860145	3.16292		2669.79	-0.717128	-0.924164	-0.502695		2644.9	-0.138861	-0.367369	0.0941887
		2598.64	3.09		2588.44	3.12		2674.9	1.23183	0.341856	2.13107		2645.7	1.03391	-0.145618	2.31519		2674.9	-0.451057	-0.693933	-0.210422		2645.7	-0.325067	-0.577776	-0.0588125
		2601.56	3.13		2589.9	2.84		2681.47	1.31152	0.396791	2.1768		2646.89	1.27315	0.0214345	2.36736		2681.47	-0.382151	-0.59613	-0.173589		2646.89	-0.330712	-0.568334	-0.105708
		2607.41	3.25		2591.49	3.04		2682.93	-0.308874	-1.39642	1.1645		2647.95	1.52194	0.692292	2.42778		2682.93	-0.531781	-0.770271	-0.266306		2647.95	-0.346904	-0.548621	-0.136528
		2609.36	3.08		2593.09	3.1		2686.58	-0.456939	-1.40671	0.497668		2649.55	1.11571	0.26739	1.96917		2686.58	-0.539996	-0.76604	-0.302733		2649.55	-0.419601	-0.628589	-0.202259
		2611.31	3.2		2594.28	3.22		2688.05	0.0171404	-0.87484	0.878413		2651.68	0.885735	0.0521486	1.71984		2688.05	-0.487717	-0.692744	-0.278089		2651.68	-0.335556	-0.595377	-0.0881209
		2613.75	2.85		2595.61	3.06		2689.76	0.311768	-0.488205	1.23508		2653.29	0.612999	-0.27533	1.42393		2689.76	-0.469994	-0.677627	-0.255478		2653.29	-0.52398	-0.794071	-0.188245
		2615.7	2.89		2597.34	3.24		2691.7	0.638531	-0.25231	1.4872		2654.62	0.218095	-0.637281	1.12124		2691.7	-0.541612	-0.758056	-0.321227		2654.62	-0.705762	-0.914052	-0.49307
		2617.89	2.94		2598.94	3.13		2693.9	0.981811	0.0929777	1.83549		2656.49	-0.019518	-0.828212	0.871233		2693.9	-0.453785	-0.681204	-0.216255		2656.49	-0.691973	-0.890356	-0.490922
		2619.6	2.86		2600.8	3.23		2695.84	1.79868	0.740195	2.77898		2661.28	1.10719	0.0578265	2.01512		2695.84	-0.20063	-0.453545	0.0405329		2661.28	-0.305007	-0.583885	-0.0777431
		2621.3	2.63		2604.52	3.4		2703.9	0.684244	-0.476369	2.22354		2668.05	1.23553	0.348047	2.08118		2703.9	-0.443898	-0.709297	-0.0936823		2668.05	-0.266278	-0.481088	-0.0641689
		2623.49	2.61		2605.85	3.52		2709.25	-1.07496	-2.01	0.0122136		2669.78	1.35498	0.504497	2.23076		2709.25	-0.818638	-1.04528	-0.578036		2669.78	-0.287444	-0.479214	-0.084333
		2624.96	2.67		2607.84	3.4		2714.37	-1.32094	-2.16123	-0.439627		2671.25	1.79998	0.883961	2.65089		2714.37	-0.872361	-1.079	-0.672718		2671.25	-0.316161	-0.535029	-0.100118
		2626.66	2.63		2609.97	3.38		2715.83	-0.635661	-1.55592	0.182746		2672.85	1.93158	0.851044	2.87125		2715.83	-0.72289	-0.938628	-0.527344		2672.85	-0.306222	-0.565057	-0.0535322
		2628.61	2.66		2611.56	3.19		2720.45	-0.530724	-1.34679	0.271144		2673.91	1.43507	0.334675	2.65074		2720.45	-0.685417	-0.885403	-0.504478		2673.91	-0.387902	-0.641536	-0.0940143
		2630.32	2.7		2612.76	3.4		2721.67	0.44179	-0.654697	1.53599		2674.84	1.55131	0.49592	2.65225		2721.67	-0.822947	-1.04248	-0.608769		2674.84	-0.405452	-0.628998	-0.124329
		2632.27	2.93		2613.69	3.28		2733.6	0.841663	-0.0644436	1.82548		2675.91	2.41234	1.41793	3.4832		2733.6	-0.873621	-1.08101	-0.670263		2675.91	-0.0663416	-0.440251	0.226012
		2634.71	2.94		2616.48	3.13		2737.98	0.201693	-1.01916	1.45945		2677.1	1.8551	0.524793	3.06104		2737.98	-1.26851	-1.61662	-0.889182		2677.1	-0.0710673	-0.423947	0.183124
		2635.92	2.89		2618.47	3.39		2746.28	0.361759	-0.94495	1.54261		2678.7	0.803306	-0.211401	2.05617		2746.28	-1.2163	-1.59656	-0.90786		2678.7	-0.340726	-0.605705	0.00139548
		2637.87	3.34		2621.93	2.8		2748.47	0.0605516	-0.965803	1.18494		2679.77	0.305261	-0.558168	1.22258		2748.47	-1.33224	-1.59035	-1.00305		2679.77	-0.378835	-0.606547	-0.164034
		2640.07	3.1		2623.92	2.82		2750.42	0.000330966	-0.891893	0.883824		2680.96	0.18784	-0.743228	1.12545		2750.42	-1.38614	-1.59175	-1.183		2680.96	-0.338331	-0.5719	-0.121491
		2642.26	3.01		2629.11	3.22		2755.29	-0.251568	-1.15465	0.663417		2682.28	-0.0601034	-1.03969	0.928847		2755.29	-1.36436	-1.56994	-1.16146		2682.28	-0.394601	-0.638732	-0.157116
		2644.7	3.09		2629.64	3.02		2758.94	0.00228181	-0.845698	0.928799		2683.34	-0.0668982	-0.998469	0.83222		2758.94	-1.19629	-1.43148	-0.947533		2683.34	-0.389855	-0.606257	-0.164647
		2647.87	3.11		2630.97	3.21		2767.96	0.0438398	-0.778064	0.919938		2684.28	-0.148156	-1.05347	0.824642		2767.96	-1.19609	-1.41049	-0.973555		2684.28	-0.3732	-0.587097	-0.153333
		2649.33	2.81		2632.43	3.01		2772.36	1.41383	0.0712017	2.54242		2685.07	-0.316118	-1.3104	0.775876		2772.36	-0.827126	-1.19839	-0.527471		2685.07	-0.375441	-0.601116	-0.14332
		2651.77	2.72		2633.63	3.15		2777	1.95943	0.981334	2.87986		2685.73	0.201026	-0.991765	1.17492		2777	-0.651865	-0.911536	-0.421979		2685.73	-0.250878	-0.508518	-0.00536666
		2654.45	2.6		2634.69	3.19		2779.18	1.05071	-0.0978419	2.35546		2686.93	0.47152	-0.463172	1.34521		2779.18	-0.802678	-1.05578	-0.520612		2686.93	-0.211503	-0.423089	0.0180559
		2655.91	2.57		2635.49	3.15		2781.62	-0.0654855	-0.946924	0.945715		2687.99	0.833431	-0.157114	2.11023		2781.62	-1.12218	-1.36703	-0.856844		2687.99	-0.107675	-0.356991	0.189938
		2658.1	2.52		2636.28	3.05		2785.04	0.152667	-0.730994	1.06141		2689.32	1.77441	-0.0572499	3.38416		2785.04	-1.10669	-1.31626	-0.88179		2689.32	0.107341	-0.289863	0.442935
		2660.3	2.59		2637.61	3.33		2788.2	0.127329	-0.900551	1.24384		2690.52	0.523872	-0.831258	3.06836		2788.2	-1.01425	-1.23716	-0.765606		2690.52	-0.12783	-0.438903	0.366854
		2662.49	2.59		2639.47	3.32		2792.83	0.662682	-0.601605	1.70619		2691.58	0.105006	-0.893639	1.16051		2792.83	-0.862752	-1.14327	-0.626085		2691.58	-0.285044	-0.498635	-0.0512081
		2664.93	2.74		2643.06	3.26		2795.27	-0.471468	-1.55809	1.16705		2693.18	0.503179	-0.526869	1.44327		2795.27	-0.998472	-1.23327	-0.739083		2693.18	-0.291225	-0.497022	-0.0743947
		2667.36	2.66		2644.92	3.07		2799.66	-0.215604	-1.26963	0.732221		2694.24	0.622289	-0.276219	1.58471		2799.66	-0.817548	-1.1346	-0.548166		2694.24	-0.366273	-0.58585	-0.114852
		2669.8	2.56		2645.72	3.2		2808.93	-0.270029	-1.18933	0.56581		2695.43	0.807703	-0.127579	1.89234		2808.93	-0.894006	-1.12587	-0.655172		2695.43	-0.40005	-0.638536	-0.102417
		2672.48	2.75		2646.92	3.23		2814.3	-0.328742	-1.22738	0.532654		2696.1	1.29195	0.0769222	2.54337		2814.3	-0.928637	-1.15125	-0.732428		2696.1	-0.290583	-0.634562	0.0536248
		2674.92	2.83		2647.98	3.1		2816.49	0.0735143	-0.822157	0.951086		2697.03	0.828485	-0.368521	2.23905		2816.49	-0.888117	-1.10195	-0.676597		2697.03	-0.439468	-0.736767	-0.026692
		2677.11	3.1		2649.57	3.03		2820.14	-0.52949	-1.50294	0.505123		2698.49	0.719295	-0.296294	1.66733		2820.14	-1.1945	-1.46209	-0.849763		2698.49	-0.43535	-0.703581	-0.196108
		2679.06	2.87		2650.64	3.28		2823.08	-0.34677	-1.22272	0.698426		2699.82	0.237427	-0.831818	1.27988		2823.08	-1.17384	-1.4057	-0.940573		2699.82	-0.521002	-0.765422	-0.287398
		2681.5	3.04		2651.7	3.07		2825.76	0.588474	-0.443677	1.50209		2701.68	-0.187858	-1.10619	0.744395		2825.76	-1.02832	-1.24631	-0.828013		2701.68	-0.601557	-0.815843	-0.371804
		2682.96	3.1		2653.3	3.33		2828.19	0.608844	-0.283994	1.45345		2703.67	0.0760874	-0.982336	1.04516		2828.19	-1.03422	-1.23446	-0.824411		2703.67	-0.529203	-0.772005	-0.286666
		2686.62	3.31		2654.63	3.01		2831.12	0.22468	-0.725406	1.08739		2704.74	-0.096671	-0.958929	0.831824		2831.12	-0.992204	-1.21653	-0.790243		2704.74	-0.554464	-0.760339	-0.331845
		2688.08	3.34		2656.49	2.99		2832.83	-0.915374	-1.92887	0.270116		2706.74	-0.289116	-1.12203	0.51722		2832.83	-1.29937	-1.57728	-0.900105		2706.74	-0.647356	-0.856443	-0.4488
		2689.79	3.24		2659.28	3.13		2835.02	-0.0592843	-1.4552	0.998115		2708.87	-0.322907	-1.23423	0.524298		2835.02	-1.05963	-1.45233	-0.817147		2708.87	-0.538697	-0.78924	-0.304212
		2691.74	3.2		2661.27	3.11		2837.21	-0.131942	-1.06312	0.898448		2711.67	-0.721591	-1.6437	0.205196		2837.21	-0.95557	-1.16749	-0.750119		2711.67	-0.58783	-0.810345	-0.368565
		2693.93	3		2666.45	3.24		2839.17	0.451841	-0.76617	1.52252		2713.53	-0.761555	-1.80662	0.322515		2839.17	-0.763771	-1.04591	-0.515308		2713.53	-0.421842	-0.703344	-0.121193
		2695.88	3.13		2668.05	3.26		2841.11	0.0980457	-0.952006	1.26343		2723.63	-0.584971	-1.62021	0.393783		2841.11	-0.871204	-1.13471	-0.584069		2723.63	-0.320163	-0.583271	-0.0733464
		2698.32	3.01		2669.78	3.19		2842.82	-0.658731	-1.64168	0.285561		2726.55	2.03494	-0.330141	3.1271		2842.82	-1.03844	-1.26526	-0.814704		2726.55	0.0411111	-0.275506	0.282761
		2700.75	3		2671.24	3.17		2845.26	-0.51319	-1.5243	0.452107		2729.61	0.14892	-1.02431	2.57403		2845.26	-0.99904	-1.23836	-0.772687		2729.61	-0.785809	-1.06502	0.145155
		2703.92	3.16		2672.83	2.94		2846.48	-0.214575	-1.17537	0.672712		2736.27	-0.400303	-1.34775	0.546454		2846.48	-0.980848	-1.19399	-0.767607		2736.27	-0.851006	-1.06211	-0.625088
		2706.6	3.14		2673.9	3.05							2755.28	-0.114282	-0.975646	0.779674		2850.87	-0.948037	-1.16759	-0.716501		2755.28	-0.800085	-1.01502	-0.5909
		2709.28	3.16		2674.83	3.07							2757.67	-0.74558	-1.61894	0.271474							2757.67	-0.913042	-1.09452	-0.704384
		2711.72	2.82		2675.89	2.95							2760.45	-0.899394	-1.65602	-0.0278077							2760.45	-0.95727	-1.1404	-0.752277
		2714.4	3.2		2677.09	3.19							2766.32	-0.499041	-1.36068	0.370859							2766.32	-1.07835	-1.30761	-0.850999
		2715.86	3.18		2678.68	3.3							2771.9	-0.439052	-1.23233	0.407946							2771.9	-1.17791	-1.39514	-0.95726
		2717.81	2.99		2679.74	3.18							2774.57	-0.342798	-1.17448	0.475983							2774.57	-1.10421	-1.32806	-0.884292
		2720.49	3.15		2680.94	3.36							2777.21	0.834976	-0.716579	1.99381							2777.21	-0.702715	-1.09294	-0.409579
		2721.71	3.22		2682.27	3.4							2782.26	-0.204958	-1.29898	1.43251							2782.26	-0.908897	-1.17918	-0.5331
		2723.91	2.96		2683.33	3.35							2785.72	-0.614607	-1.45464	0.240408							2785.72	-0.959541	-1.16739	-0.745528
		2725.61	3.12		2684.26	3.39							2788.38	-0.962118	-1.89903	-0.0295877							2788.38	-1.03138	-1.25793	-0.795616
		2727.56	3.09		2685.06	3.4							2791.96	-0.748528	-1.6122	0.153172							2791.96	-0.966073	-1.18618	-0.749543
		2729.76	3.1		2685.73	3.51							2795.14	-0.450193	-1.32686	0.399034							2795.14	-0.74043	-0.981523	-0.506179
		2733.66	2.86		2686.92	3.48							2801.11	-0.678134	-1.50847	0.183833							2801.11	-0.668299	-0.862131	-0.46418
		2735.61	2.69		2687.99	3.42							2808.01	0.00897222	-1.06273	0.941367							2808.01	-0.743622	-0.957927	-0.534458
		2738.04	2.6		2689.31	3.48							2820.21	-0.0547114	-0.991191	0.823413							2820.21	-0.834287	-1.03453	-0.629129
		2740.48	2.6		2690.51	3.42							2833.1	-0.610686	-1.53634	0.274539							2833.1	-0.901254	-1.11258	-0.704528
		2742.92	2.51		2691.57	3.5							2841.19	0.880252	-0.24448	1.99479							2841.19	-0.667913	-0.897279	-0.450147
		2746.33	2.37		2693.17	3.48
		2748.52	2.49		2694.23	3.31
		2750.47	2.4		2695.43	3.31
		2753.4	2.6		2696.09	3.04
		2755.35	2.36		2697.02	3.22
		2759	2.5		2698.48	3.11
		2763.39	2.74		2699.81	3.18
		2768.02	2.61		2701.67	3.19
		2772.41	2.52		2703.67	3.21
		2777.04	2.59		2704.73	3.22
		2779.23	2.68		2706.73	3.24
		2781.67	2.73		2708.85	3.15
		2785.08	2.61		2711.64	3.35
		2788.25	2.62		2712.97	3.34
		2792.88	2.77		2713.5	3.32
		2795.32	2.73		2716.03	3.49
		2799.7	2.9		2718.82	3.32
		2808.96	3.04		2721.21	3.44
		2814.33	2.91		2723.6	3.54
		2816.52	2.9		2726.53	3.59
		2820.18	2.84		2729.59	3.31
		2823.1	2.64		2733.04	3.03
		2825.78	2.67		2736.23	2.94
		2828.22	2.56		2739.69	2.72
		2831.14	2.52		2742.61	2.74
		2832.85	2.82		2744.21	3.05
		2835.04	2.63		2752.71	2.6
		2837.24	2.7		2755.24	3.07
		2839.19	2.9		2757.63	2.93
		2841.14	2.89		2760.42	3.06
		2842.84	2.85		2762.28	3.26
		2845.28	2.89		2766.27	2.98
		2846.5	2.88		2769.06	3.02
		2848.69	2.93		2771.85	2.82
		2850.88	2.85		2774.51	2.59
					2777.17	2.82
					2779.69	2.99
					2782.22	2.88
					2785.67	2.88
					2788.33	2.98
					2791.92	2.94
					2795.11	2.97
					2798.17	3.21
					2801.09	3.2
					2804.41	3.33
					2808	3.27
					2811.19	3.47
					2814.38	3.21
					2817.3	3.3
					2820.23	2.9
					2821.82	3.09
					2825.01	2.91
					2827.01	2.97
					2829.13	2.87
					2830.99	2.95
					2833.12	2.95
					2835.25	2.93
					2837.37	2.95
					2839.37	3.11
					2841.23	3.02
					2843.22	3.35
					2845.48	3.16
					2847.74	3.19
					2850	3.16

## Sheet: Figure_5
Series 1: Estimated BWT from 1208					Series 2: Estimated BWT from 1209					Series 3: Estimated BWT from 607
Derived from Mg/Ca values from Woodard et al., 2014 (DOI: 10.1126/science.1255586)										Derived from Mg/Ca values from Sosdian et al., 2009 (DOI: 10.1126/science.1169938)
Age (ka)	BWT	Lower Confidence Interval	Upper Confidence Interval		Age (ka)	BWT	Lower Confidence Interval	Upper Confidence Interval		Age (ka)	BWT	Lower Confidence Interval	Upper Confidence Interval
2501.15	0.31395	-0.518548	1.18394		2416.59	0.436969	-0.432238	1.34714		2452.7	3.01352	0.74398	4.66458
2504.08	1.3351	0.203059	2.36184		2436.93	0.654782	-0.226478	1.52878		2454.7	3.78632	2.53019	5.16408
2507.73	1.33729	0.435538	2.21809		2445.69	-0.949363	-1.98852	0.507841		2461.39	3.85402	2.60481	5.18373
2509.68	0.598856	-0.289442	1.53224		2473.23	-1.18434	-2.03797	-0.255265		2466	2.71969	1.45026	4.12756
2511.14	0.388013	-0.454451	1.20789		2485.59	-0.119943	-1.13572	0.885318		2475.49	2.09689	0.33409	4.71082
2514.07	0.450944	-0.408753	1.2437		2499.51	0.000270896	-0.886637	0.946867		2477.39	1.26912	-0.08027	2.61237
2515.77	1.01444	0.0527324	1.98186		2503.21	0.888736	-0.281716	2.02064		2478.89	1.27929	0.06575	2.58181
2517.72	0.557607	-0.484785	1.57414		2530.59	1.26728	0.20285	2.28298		2480.49	1.31841	0.05518	2.63319
2519.92	-0.0251067	-0.868436	0.897574		2532.45	0.780391	-0.254299	1.93083		2481.59	3.82211	1.26265	5.58396
2521.62	1.45998	-0.205596	2.62459		2555.58	0.444269	-0.367098	1.29388		2483.39	4.5915	3.26301	5.98158
2523.57	0.110144	-0.886552	1.6108		2556.65	0.525198	-0.331765	1.38992		2484.59	1.6869	-0.08144	4.62597
2529.66	-0.262845	-1.10598	0.587524		2557.98	0.610924	-0.352466	1.50036		2486.29	1.46248	0.11707	2.87498
2531.13	1.18178	-0.636388	2.28932		2559.04	0.598618	-0.395636	1.77376		2490.4	2.05091	0.73604	3.37743
2535.03	0.663643	-0.250921	1.67606		2559.97	0.900426	-0.475967	2.55855		2492	2.04303	0.71248	3.32787
2542.83	0.469874	-0.431965	1.28036		2561.17	0.643594	-0.536858	2.39349		2494.5	2.10007	0.72747	3.33812
2545.51	2.92933	0.427902	4.09657		2562.1	0.520336	-0.483475	1.7806		2508.29	4.9996	3.70313	6.38981
2548.93	1.97435	0.946408	3.31722		2563.17	0.945318	-0.0720641	1.89856		2510.19	1.81426	-0.07454	5.16094
2556	1.4981	0.587728	2.33621		2564.37	1.06565	0.15709	1.9649		2512.49	1.09098	-0.25433	2.39636
2559.41	1.17276	0.30773	2.07688		2565.04	1.08142	0.183774	2.07943		2518.29	0.83357	-0.54565	2.19165
2561.36	1.30778	0.366936	2.19805		2566.11	1.20914	-0.118168	2.37941		2520.09	0.59548	-0.7467	1.96327
2563.8	1.31507	0.411353	2.19725		2567.56	0.5475	-0.738196	2.14323		2521.49	1.10291	-0.32987	2.41109
2565.75	3.13016	1.15091	4.27379		2568.48	0.241377	-0.657054	1.28819		2523.09	1.18267	-0.25913	2.53408
2567.94	1.89527	0.882365	3.34491		2569.68	0.545459	-0.299506	1.45238		2523.89	1.27545	-0.06767	2.65612
2572.56	1.5411	0.664576	2.3614		2571.13	0.586107	-0.295837	1.47862		2526.09	1.32892	0.01113	2.71911
2574.52	1.22863	0.387846	2.12044		2572.6	0.828235	-0.0789695	1.79725		2528.79	1.33191	0.01065	2.74552
2576.47	1.37227	0.467062	2.18651		2574.07	0.540228	-0.435878	1.52318		2529.89	1.33204	-0.01679	2.64793
2578.42	1.23439	0.37771	2.12481		2575.92	-0.099708	-1.11119	0.751112		2530.49	1.38111	-0.02919	2.62819
2580.86	1.22974	0.387179	2.16419		2577.66	0.918107	-0.460656	2.1148		2533.29	1.35109	-0.02354	2.59962
2582.8	2.76315	1.35675	3.82702		2580.18	0.916018	-0.115688	1.93122		2535.79	2.32698	0.84789	3.72845
2585.24	3.27362	2.38906	4.0851		2582.04	-0.627763	-1.65439	0.681551		2537.79	2.71748	1.42079	4.07898
2586.7	1.77269	0.651933	3.46014		2584.3	-0.776616	-1.65729	0.0922954		2539.19	3.63983	2.15972	5.09457
2589.38	1.47826	0.64429	2.40656		2586.3	-0.0757588	-1.10541	0.948713		2542.49	4.02725	2.61434	5.41552
2592.06	1.74574	0.872589	2.67332		2588.43	-0.147192	-1.13926	1.02346		2544.49	3.96371	2.60206	5.27285
2593.53	0.411183	-0.792154	1.99094		2589.89	1.27149	-0.596788	2.59161		2547.19	3.01535	1.14366	4.60861
2596.45	0.820224	-0.332829	2.02334		2591.49	1.27748	0.240888	2.31694		2558.59	1.89355	0.16003	3.69273
2601.57	1.5898	0.443681	2.63003		2593.08	0.812182	-0.0574208	1.69021		2560.59	1.82921	0.4181	3.25448
2603.91	NaN	-2.31045	3.56619		2594.28	0.772302	-0.0829045	1.59278		2570.09	3.61822	2.27267	4.88187
2607.42	-0.229794	-1.44239	1.69561		2595.6	0.854335	0.00888239	1.6749		2576.19	3.41159	2.10034	4.81623
2609.37	1.71271	-1.03186	2.90454		2597.33	0.882642	-0.0325609	1.74133		2577.29	2.31997	0.83963	3.97476
2611.31	2.32881	1.4529	3.18323		2598.93	0.0496798	-0.964471	1.19128		2579.09	1.8179	0.4708	3.15421
2613.75	2.5084	1.6691	3.35368		2600.79	1.07684	-0.191317	2.08712		2580.39	3.16721	1.41243	4.76394
2615.7	2.39862	1.47125	3.28185		2604.5	1.28662	0.395388	2.09447		2582.09	3.27156	1.80937	4.64672
2617.89	2.06469	1.08133	2.91525		2605.84	0.501178	-0.499781	1.48921		2586.19	3.9141	2.41958	5.45879
2619.59	0.916467	-0.20264	2.19973		2607.82	0.671838	-0.262819	1.62024		2587.79	4.25199	2.99094	5.61256
2621.3	0.829609	-0.122988	1.78177		2609.95	0.531012	-0.335078	1.43244		2588.99	3.30692	1.97713	4.68518
2623.49	1.21306	0.341497	2.05049		2611.54	0.395726	-0.544088	1.36877		2590.89	3.1058	1.80652	4.35644
2624.95	1.15091	0.247529	2.00758		2612.75	0.700706	-0.342409	1.76234		2591.59	3.70614	2.35872	5.07118
2626.66	1.36951	0.481594	2.29416		2613.68	1.12759	0.116751	2.04281		2593.09	3.97267	2.67172	5.38008
2628.61	1.52543	0.67313	2.36471		2616.46	0.212441	-0.888033	1.47954		2594.19	3.20776	1.92416	4.65549
2630.32	1.2578	0.421243	2.10828		2618.45	0.554067	-0.83575	1.74839		2595.69	2.88047	1.5635	4.22972
2632.27	1.18455	0.0842635	2.17234		2621.92	-0.121097	-1.26172	1.42769		2598.09	2.97385	1.54163	4.35253
2634.71	0.588269	-0.431591	1.89728		2623.91	0.0457692	-0.865785	0.958405		2601.79	2.23171	1.00739	3.45006
2635.92	0.878036	-0.128911	1.93444		2629.1	0.0613139	-0.797179	0.931068		2602.89	2.17807	1.1028	3.38782
2640.06	1.48071	0.552726	2.33278		2629.63	0.233271	-0.655517	1.09344		2609.2	3.43885	1.6606	5.0842
2642.25	1.20146	0.248573	2.08472		2630.97	0.232476	-0.560246	1.09876		2612.4	2.3419	0.74558	4.23066
2651.75	0.953252	0.0314082	1.88201		2632.43	0.194564	-0.646848	1.24823		2615.7	1.89616	0.54851	3.22593
2654.43	1.10797	0.15665	1.98581		2633.62	0.661851	-0.359615	1.62505		2616.5	1.96262	0.4743	3.35691
2655.88	2.58614	1.24221	3.65788		2634.68	0.737323	-0.188879	1.66039		2665.9	1.8078	0.45627	3.12956
2658.08	3.01276	2.11094	3.79422		2635.47	0.544196	-0.381724	1.48178		2672.7	1.87901	0.59723	3.15198
2660.27	1.42603	0.328258	3.1211		2636.27	0.633201	-0.221344	1.52324		2680	1.90187	0.58946	3.23251
2662.46	0.404211	-0.521749	1.39071		2637.6	1.15332	0.287023	2.07154		2685.2	2.17601	0.84429	3.52262
2664.9	1.02914	-0.0604574	2.03505		2639.46	1.26321	0.233263	2.49955		2689.3	2.94382	1.56873	4.2549
2667.34	1.64742	0.810098	2.49898		2643.03	1.96015	0.646453	3.11125		2693	2.23471	0.81603	3.55721
2669.79	1.31282	0.399711	2.24294		2644.9	2.06794	0.860145	3.16292		2696	2.05789	0.6664	3.31631
2674.9	1.23183	0.341856	2.13107		2645.7	1.03391	-0.145618	2.31519		2696.8	1.67148	0.31044	3.0633
2681.47	1.31152	0.396791	2.1768		2646.89	1.27315	0.0214345	2.36736		2698.29	1.02921	-0.3989	2.33184
2682.93	-0.308874	-1.39642	1.1645		2647.95	1.52194	0.692292	2.42778		2701.69	0.45018	-0.90027	1.8235
2686.58	-0.456939	-1.40671	0.497668		2649.55	1.11571	0.26739	1.96917		2703.99	0.39421	-0.95087	1.73885
2688.05	0.0171404	-0.87484	0.878413		2651.68	0.885735	0.0521486	1.71984		2704.69	0.43754	-1.0027	1.79833
2689.76	0.311768	-0.488205	1.23508		2653.29	0.612999	-0.27533	1.42393		2713.19	1.47113	0.1535	2.80789
2691.7	0.638531	-0.25231	1.4872		2654.62	0.218095	-0.637281	1.12124		2714.19	1.22187	-0.11854	2.53719
2693.9	0.981811	0.0929777	1.83549		2656.49	-0.019518	-0.828212	0.871233		2715.79	1.17952	-0.19338	2.52129
2695.84	1.79868	0.740195	2.77898		2661.28	1.10719	0.0578265	2.01512		2720.8	2.02377	0.55315	3.42233
2703.9	0.684244	-0.476369	2.22354		2668.05	1.23553	0.348047	2.08118		2721.4	3.35223	1.88084	4.82727
2709.25	-1.07496	-2.01	0.0122136		2669.78	1.35498	0.504497	2.23076		2724.79	4.56621	3.08451	6.1149
2714.37	-1.32094	-2.16123	-0.439627		2671.25	1.79998	0.883961	2.65089		2727.99	5.4635	4.12725	6.92022
2715.83	-0.635661	-1.55592	0.182746		2672.85	1.93158	0.851044	2.87125		2733.5	5.77021	4.53061	7.12395
2720.45	-0.530724	-1.34679	0.271144		2673.91	1.43507	0.334675	2.65074		2736.5	5.23253	3.64421	6.76658
2721.67	0.44179	-0.654697	1.53599		2674.84	1.55131	0.49592	2.65225		2739	5.05538	3.39534	6.64528
2733.6	0.841663	-0.0644436	1.82548		2675.91	2.41234	1.41793	3.4832		2739.1	4.40244	2.98998	5.88606
2737.98	0.201693	-1.01916	1.45945		2677.1	1.8551	0.524793	3.06104		2743.5	4.29696	2.92972	5.67229
2746.28	0.361759	-0.94495	1.54261		2678.7	0.803306	-0.211401	2.05617		2744.8	4.61173	3.20878	6.09025
2748.47	0.0605516	-0.965803	1.18494		2679.77	0.305261	-0.558168	1.22258		2749.6	4.85136	3.4568	6.23178
2750.42	0.000330966	-0.891893	0.883824		2680.96	0.18784	-0.743228	1.12545		2751.4	5.12111	3.71003	6.47837
2755.29	-0.251568	-1.15465	0.663417		2682.28	-0.0601034	-1.03969	0.928847		2755	4.27046	2.91682	5.69739
2758.94	0.00228181	-0.845698	0.928799		2683.34	-0.0668982	-0.998469	0.83222		2771.2	4.0731	2.7895	5.44573
2767.96	0.0438398	-0.778064	0.919938		2684.28	-0.148156	-1.05347	0.824642		2772.4	3.56167	2.1639	4.87384
2772.36	1.41383	0.0712017	2.54242		2685.07	-0.316118	-1.3104	0.775876		2774.6	3.41025	2.00834	4.61979
2777	1.95943	0.981334	2.87986		2685.73	0.201026	-0.991765	1.17492		2775.6	4.22723	2.74779	5.71096
2779.18	1.05071	-0.0978419	2.35546		2686.93	0.47152	-0.463172	1.34521		2777.2	3.62803	2.24359	5.1452
2781.62	-0.0654855	-0.946924	0.945715		2687.99	0.833431	-0.157114	2.11023		2781.2	2.47461	1.07985	3.80794
2785.04	0.152667	-0.730994	1.06141		2689.32	1.77441	-0.0572499	3.38416		2783	2.2425	0.9341	3.545
2788.2	0.127329	-0.900551	1.24384		2690.52	0.523872	-0.831258	3.06836		2785.6	2.28224	0.94091	3.59088
2792.83	0.662682	-0.601605	1.70619		2691.58	0.105006	-0.893639	1.16051		2786.2	2.20026	0.85913	3.55911
2795.27	-0.471468	-1.55809	1.16705		2693.18	0.503179	-0.526869	1.44327		2788.7	2.13997	0.72261	3.50741
2799.66	-0.215604	-1.26963	0.732221		2694.24	0.622289	-0.276219	1.58471		2789.1	2.28097	0.94953	3.73568
2808.93	-0.270029	-1.18933	0.56581		2695.43	0.807703	-0.127579	1.89234		2792	2.4564	1.12534	3.87652
2814.3	-0.328742	-1.22738	0.532654		2696.1	1.29195	0.0769222	2.54337		2792.2	3.27293	1.84313	4.68266
2816.49	0.0735143	-0.822157	0.951086		2697.03	0.828485	-0.368521	2.23905		2798.6	4.2869	2.9133	5.57516
2820.14	-0.52949	-1.50294	0.505123		2698.49	0.719295	-0.296294	1.66733		2804	3.90396	2.57707	5.33219
2823.08	-0.34677	-1.22272	0.698426		2699.82	0.237427	-0.831818	1.27988		2804.3	3.8251	2.49482	5.12343
2825.76	0.588474	-0.443677	1.50209		2701.68	-0.187858	-1.10619	0.744395		2806.5	3.7512	2.46116	5.06635
2828.19	0.608844	-0.283994	1.45345		2703.67	0.0760874	-0.982336	1.04516		2806.9	3.71107	2.32763	5.12182
2831.12	0.22468	-0.725406	1.08739		2704.74	-0.096671	-0.958929	0.831824		2817.9	6.20546	4.83007	7.68966
2832.83	-0.915374	-1.92887	0.270116		2706.74	-0.289116	-1.12203	0.51722		2818.7	3.8725	2.42875	5.68942
2835.02	-0.0592843	-1.4552	0.998115		2708.87	-0.322907	-1.23423	0.524298		2821	3.46085	2.17791	4.75267
2837.21	-0.131942	-1.06312	0.898448		2711.67	-0.721591	-1.6437	0.205196		2821.5	3.47394	2.27461	4.7696
2839.17	0.451841	-0.76617	1.52252		2713.53	-0.761555	-1.80662	0.322515		2846.4	2.13023	0.803	3.45922
2841.11	0.0980457	-0.952006	1.26343		2723.63	-0.584971	-1.62021	0.393783		2847.4	2.13813	0.82393	3.45167
2842.82	-0.658731	-1.64168	0.285561		2726.55	2.03494	-0.330141	3.1271
2845.26	-0.51319	-1.5243	0.452107		2729.61	0.14892	-1.02431	2.57403
2846.48	-0.214575	-1.17537	0.672712		2736.27	-0.400303	-1.34775	0.546454
					2755.28	-0.114282	-0.975646	0.779674
					2757.67	-0.74558	-1.61894	0.271474
					2760.45	-0.899394	-1.65602	-0.0278077
					2766.32	-0.499041	-1.36068	0.370859
					2771.9	-0.439052	-1.23233	0.407946
					2774.57	-0.342798	-1.17448	0.475983
					2777.21	0.834976	-0.716579	1.99381
					2782.26	-0.204958	-1.29898	1.43251
					2785.72	-0.614607	-1.45464	0.240408
					2788.38	-0.962118	-1.89903	-0.0295877
					2791.96	-0.748528	-1.6122	0.153172
					2795.14	-0.450193	-1.32686	0.399034
					2801.11	-0.678134	-1.50847	0.183833
					2808.01	0.00897222	-1.06273	0.941367
					2820.21	-0.0547114	-0.991191	0.823413
					2833.1	-0.610686	-1.53634	0.274539
					2841.19	0.880252	-0.24448	1.99479

## Sheet: Figure_6
	Panel A						Panel B
	Series 1: Interpolated Difference in d18O (Pleistocene)						Series 1: Interpolated Difference in d18O (Pliocene)
	Derived from Venti et al., 2012 (DOI: 10.1016/j.palaeo.2012.02.001)
	Age (ka)	d18O 1208	d18O 1209	Difference d18O	Glacial/Interglacial		Age (ka)	d18O 1208	d18O 1209	Difference d18O	Glacial/Interglacial
	2360	3.57	2.95	0.62	Glacial		2704	3.16	3.215	-0.055	Glacial
	2364	3.11	3.07	0.04	Glacial		2706	3.14	3.24	-0.1	Glacial
	2368	2.95	3.42	-0.47	Glacial		2712	2.82	3.345	-0.525	Glacial
	2370	3.18	3.44	-0.26	Glacial		2714	3.2	3.32	-0.12	Glacial
	2376	2.9	2.945	-0.045	Interglacial		2716	3.18	3.49	-0.31	Glacial
	2382	2.84	3.08	-0.24	Interglacial		2718	2.99	3.32	-0.33	Glacial
	2386	2.78	3.06	-0.28	Interglacial		2722	3.22	3.44	-0.22	Glacial
	2390	3.02	3.04	-0.02	Glacial		2724	2.96	3.54	-0.58	Glacial
	2398	3.17	3.12	0.05	Glacial		2726	3.12	3.59	-0.47	Glacial
	2400	2.99	3.04	-0.05	Glacial		2730	3.1	3.31	-0.21	Interglacial
	2408	2.79	3.08	-0.29	Interglacial		2734	2.86	3.03	-0.17	Interglacial
	2412	2.78	3.03	-0.25	Interglacial		2736	2.69	2.94	-0.25	Interglacial
	2414	2.74	3.09	-0.35	Interglacial		2740	2.6	2.72	-0.12	Interglacial
	2416	2.7	2.86	-0.16	Interglacial		2742	2.51	2.74	-0.23	Interglacial
	2420	2.8	3.095	-0.295	Interglacial		2756	2.36	3.07	-0.71	Interglacial
	2422	2.89	3.05	-0.16	Interglacial		2760	2.5	3.06	-0.56	Glacial
	2426	3.53	3.28	0.25	Interglacial		2772	2.52	2.82	-0.3	Glacial
	2428	3.1	3.61	-0.51	Glacial		2778	2.59	2.82	-0.23	Interglacial
	2430	3.53	3.59	-0.06	Glacial		2780	2.68	2.99	-0.31	Interglacial
	2442	3.5	3.56	-0.06	Glacial		2782	2.73	2.88	-0.15	Interglacial
	2444	3.26	3.58	-0.32	Glacial		2786	2.61	2.88	-0.27	Interglacial
	2446	3.36	3.45	-0.09	Glacial		2788	2.62	2.98	-0.36	Interglacial
	2448	3.37	3.54	-0.17	Glacial		2792	2.77	2.94	-0.17	Interglacial
	2456	2.94	3.13	-0.19	Interglacial		2796	2.73	2.97	-0.24	Interglacial
	2458	2.79	2.94	-0.15	Interglacial		2808	3.04	3.27	-0.23	Glacial
	2464	2.67	3.01	-0.34	Interglacial		2814	2.91	3.21	-0.3	Glacial
	2472	2.77	3.28	-0.51	Interglacial		2820	2.84	2.9	-0.06	Interglacial
	2474	2.91	2.76	0.15	Interglacial		2826	2.67	2.91	-0.24	Interglacial
	2476	2.78	3.31	-0.53	Interglacial		2828	2.56	2.97	-0.41	Interglacial
	2480	3.325	3.4	-0.075	Glacial		2836	2.63	2.93	-0.3	Interglacial
	2484	3.09	3.65	-0.56	Glacial		2838	2.7	2.95	-0.25	Glacial
	2494	3.18	3.23	-0.05	Interglacial		2840	2.9	3.11	-0.21	Glacial
	2496	2.99	3.24	-0.25	Interglacial		2842	2.87	3.02	-0.15	Glacial
	2498	2.81	3.42	-0.61	Interglacial		2846	2.885	3.16	-0.275	Glacial
	2502	2.705	3.345	-0.64	Interglacial		2848	2.93	3.19	-0.26	Glacial
	2504	2.68	2.925	-0.245	Interglacial		2850	2.85	3.16	-0.31	Glacial
	2508	2.82	3.08	-0.26	Interglacial		2854	2.78	3.11	-0.33	Glacial
	2510	2.91	3.33	-0.42	Glacial		2858	2.54	2.84	-0.3	Interglacial
	2512	3.07	3.555	-0.485	Glacial		2862	2.62	2.8	-0.18	Interglacial
	2514	3.44	3.36	0.08	Glacial		2864	2.59	2.9	-0.31	Interglacial
	2516	3.33	3.31	0.02	Glacial		2866	2.65	2.79	-0.14	Interglacial
	2522	3.38	3.3	0.08	Glacial		2870	2.69	2.92	-0.23	Interglacial
	2524	3.4	3.71	-0.31	Glacial		2874	2.85	3.02	-0.17	Interglacial
	2528	3.19	3.7	-0.51	Glacial		2876	2.82	3.04	-0.22	Glacial
	2530	3.37	3.41	-0.04	Glacial		2884	2.84	3.27	-0.43	Glacial
	2532	3.335	3.66	-0.325	Glacial		2892	2.81	2.92	-0.11	Glacial
	2538	3.18	3.4	-0.22	Glacial		2900	2.66	2.9	-0.24	Interglacial
	2542	2.71	3.16	-0.45	Interglacial		2904	2.66	2.865	-0.205	Interglacial
	2546	2.75	2.78	-0.03	Interglacial		2906	2.67	2.93	-0.26	Interglacial
	2548	2.52	2.86	-0.34	Interglacial		2908	2.79	2.81	-0.02	Interglacial
	2550	2.57	2.88	-0.31	Interglacial		2912	2.7	2.96	-0.26	Interglacial
	2556	2.66	3.115	-0.455	Glacial		2916	2.7	2.82	-0.12	Glacial
	2560	2.9	2.96	-0.06	Glacial		2920	2.75	3.07	-0.32	Glacial
	2562	2.87	3.205	-0.335	Glacial		2942	2.47	2.71	-0.24	Interglacial
	2564	2.95	3.11	-0.16	Glacial		2946	2.37	2.53	-0.16	Interglacial
	2566	2.96	3.215	-0.255	Glacial		2950	2.43	2.78	-0.35	Interglacial
	2568	2.84	3.17	-0.33	Glacial		2954	2.26	2.66	-0.4	Interglacial
	2570	2.79	3.25	-0.46	Glacial		2956	2.23	2.78	-0.55	Interglacial
	2572	2.92	3.12	-0.2	Glacial		2962	2.54	2.96	-0.42	Interglacial
	2574	2.78	2.96	-0.18	Glacial		2968	2.74	2.94	-0.2	Glacial
	2576	2.58	3.04	-0.46	Interglacial		2970	2.75	2.93	-0.18	Glacial
	2578	2.66	3.18	-0.52	Interglacial		2974	2.87	3.01	-0.14	Glacial
	2580	2.52	3.2	-0.68	Interglacial		2978	3.06	3.04	0.02	Glacial
	2582	2.55	2.9	-0.35	Interglacial		2982	2.71	3.01	-0.3	Glacial
	2586	2.6	2.74	-0.14	Interglacial		2984	2.78	2.89	-0.11	Interglacial
	2590	2.62	2.84	-0.22	Interglacial		2988	2.62	2.81	-0.19	Interglacial
	2592	2.64	3.04	-0.4	Interglacial		2992	2.39	3	-0.61	Interglacial
	2594	2.71	3.16	-0.45	Interglacial		2994	2.57	2.9	-0.33	Interglacial
	2596	2.98	3.06	-0.08	Glacial		2996	2.64	2.87	-0.23	Interglacial
	2598	3.09	3.185	-0.095	Glacial		3002	2.87	3.01	-0.14	Glacial
	2608	3.25	3.4	-0.15	Glacial		3004	2.94	3.12	-0.18	Glacial
	2610	3.08	3.38	-0.3	Glacial		3006	2.87	3.07	-0.2	Glacial
	2612	3.2	3.295	-0.095	Glacial		3010	2.84	3.04	-0.2	Glacial
	2614	2.85	3.28	-0.43	Interglacial		3012	2.89	3.11	-0.22	Glacial
	2616	2.89	3.13	-0.24	Interglacial		3016	2.98	3.04	-0.06	Glacial
	2618	2.94	3.39	-0.45	Interglacial		3020	2.74	3.02	-0.28	Glacial
	2622	2.63	2.8	-0.17	Interglacial		3024	2.72	3.02	-0.3	Glacial
	2624	2.64	2.82	-0.18	Interglacial		3040	2.44	2.94	-0.5	Glacial
	2630	2.7	3.15	-0.45	Interglacial		3044	2.66	2.88	-0.22	Glacial
	2632	2.93	3.01	-0.08	Interglacial		3054	2.73	2.83	-0.1	Glacial
	2634	2.94	3.17	-0.23	Interglacial		3058	2.46	2.97	-0.51	Interglacial
	2636	2.89	3.1	-0.21	Interglacial		3076	2.23	2.93	-0.7	Interglacial
	2638	3.34	3.33	0.01	Glacial		3088	2.62	2.84	-0.22	Glacial
	2640	3.1	3.32	-0.22	Glacial		3092	2.59	2.76	-0.17	Glacial
	2644	3.09	3.165	-0.075	Glacial		3094	2.49	2.96	-0.47	Glacial
	2648	3.11	3.1	0.01	Glacial		3098	2.45	3.07	-0.62	Interglacial
	2650	2.81	3.155	-0.345	Glacial		3100	2.61	2.81	-0.2	Interglacial
	2652	2.72	3.07	-0.35	Interglacial		3106	2.63	2.87	-0.24	Interglacial
	2654	2.6	3.17	-0.57	Interglacial		3110	2.85	2.96	-0.11	Interglacial
	2656	2.57	2.99	-0.42	Interglacial		3112	2.47	2.96	-0.49	Interglacial
	2660	2.59	3.13	-0.54	Interglacial		3116	2.61	2.86	-0.25	Interglacial
	2662	2.59	3.11	-0.52	Interglacial		3120	2.54	3.01	-0.47	Glacial
	2668	2.66	3.26	-0.6	Interglacial		3124	2.7	3.02	-0.32	Glacial
	2670	2.56	3.19	-0.63	Interglacial		3126	2.79	2.9	-0.11	Glacial
	2672	2.75	3.055	-0.305	Interglacial		3128	2.725	2.98	-0.255	Glacial
	2674	2.83	3.06	-0.23	Interglacial		3132	2.75	3.02	-0.27	Glacial
	2678	3.1	3.245	-0.145	Interglacial		3136	2.75	3.13	-0.38	Glacial
	2680	2.87	3.27	-0.4	Interglacial		3138	2.94	3.09	-0.15	Glacial
	2682	3.07	3.4	-0.33	Glacial		3142	2.96	3.03	-0.07	Glacial
	2686	3.31	3.46333	-0.153333	Glacial		3146	2.96	3.12	-0.16	Glacial
	2688	3.34	3.42	-0.08	Glacial		3150	2.53	2.74	-0.21	Interglacial
	2690	3.24	3.45	-0.21	Interglacial		3152	2.56	2.7	-0.14	Interglacial
	2692	3.2	3.5	-0.3	Interglacial		3158	2.36	2.48	-0.12	Interglacial
	2694	3	3.395	-0.395	Interglacial		3162	2.4	2.53	-0.13	Interglacial
	2696	3.13	3.175	-0.045	Interglacial		3166	2.47	2.68	-0.21	Interglacial
	2698	3.01	3.165	-0.155	Interglacial		3172	2.41	2.89	-0.48	Glacial
	2700	3	3.18	-0.18	Interglacial		3192	2.71	2.93	-0.22	Interglacial
							3196	2.62	2.82	-0.2	Interglacial
							3198	2.47	2.76	-0.29	Interglacial
							3204	2.63	2.72	-0.09	Interglacial
							3208	2.41	2.76	-0.35	Interglacial
							3212	2.42	2.72	-0.3	Glacial
							3214	2.43	2.67	-0.24	Glacial
							3218	2.51	2.74	-0.23	Glacial
							3220	2.42	2.86	-0.44	Glacial
							3224	2.59	2.79	-0.2	Glacial
							3228	2.64	2.9	-0.26	Glacial
							3234	2.57	2.77	-0.2	Glacial
							3240	2.49	2.72	-0.23	Interglacial
							3244	2.52	2.7	-0.18	Interglacial
							3250	2.42	2.72	-0.3	Interglacial
							3254	2.7	2.72	-0.02	Interglacial
							3258	2.54	2.91	-0.37	Interglacial
							3264	2.81	2.9	-0.09	Glacial
							3270	2.58	2.83	-0.25	Glacial
							3272	2.67	2.89	-0.22	Glacial
							3276	2.6	2.9	-0.3	Glacial
							3280	2.67	2.84	-0.17	Glacial
							3284	2.68	3.01	-0.33	Glacial
							3288	2.88	3.07	-0.19	Glacial
							3296	3.14	3.34	-0.2	Glacial
							3302	3.01	3.25	-0.24	Glacial
							3306	2.97	3.22	-0.25	Glacial
							3310	2.9	3.12	-0.22	Glacial
							3322	2.72	2.64	0.08	Interglacial
							3338	2.56	2.89	-0.33	Glacial
							3340	2.77	2.93	-0.16	Glacial
							3344	2.67	2.88	-0.21	Glacial
							3348	2.76	2.83	-0.07	Interglacial
							3352	2.74	2.87	-0.13	Interglacial
							3354	2.7	2.97	-0.27	Interglacial
							3356	2.7	2.9	-0.2	Interglacial
							3366	2.58	2.73	-0.15	Interglacial
							3370	2.66	2.76	-0.1	Interglacial
							3378	2.79	2.87	-0.08	Glacial
							3386	2.82	2.96	-0.14	Glacial
							3390	2.66	2.87	-0.21	Interglacial
							3394	2.52	2.69	-0.17	Interglacial
							3398	2.62	2.73	-0.11	Interglacial
							3402	2.55	2.78	-0.23	Interglacial
							3406	2.63	2.71	-0.08	Interglacial
							3410	2.43	2.72	-0.29	Interglacial
							3412	2.51	2.77	-0.26	Interglacial
							3420	2.465	2.62	-0.155	Interglacial
							3424	2.57	2.63	-0.06	Interglacial
							3428	2.49	2.73	-0.24	Interglacial
							3432	2.53	2.63	-0.1	Interglacial
							3436	2.59	2.53	0.06	Interglacial
							3444	2.5	2.59	-0.09	Glacial
							3448	2.51	2.64	-0.13	Glacial
							3452	2.43	2.74	-0.31	Glacial
							3454	2.36	2.55	-0.19	Glacial
							3458	2.55	2.66	-0.11	Glacial
							3462	2.54	2.85	-0.31	Glacial
							3466	2.64	2.82	-0.18	Glacial
							3474	2.4	2.64	-0.24	Interglacial
							3490	2.48	2.64	-0.16	Interglacial
							3502	2.53	2.75	-0.22	Interglacial
							3512	2.48	2.64	-0.16	Interglacial
							3532	2.36	2.495	-0.135	Interglacial
							3538	2.47	2.42	0.05	Interglacial
							3544	2.45	2.81	-0.36	Interglacial
							3554	2.58	2.51	0.07	Glacial
							3582	2.5	2.58	-0.08	Glacial

## Sheet: Supplementary Figure 1
	Panel A
	Series 1: Mg/Ca values against depth			Series 2: Al/Ca values against depth			Series 3: Mn/Ca values against depth			Series 4: Fe/Ca values against depth
	Depth (mcd)	Mg/Ca		Depth (mcd)	Al/Ca		Depth (mcd)	Mn/Ca		Depth (mcd)	Fe/Ca		mcd	MgCa	AlCa	MnCa	FeCa
	34.72	0.9085		34.72	3.4821		34.72	38.3413		36.95	10.5662
	35.02	0.9415		35.02	15.1392		35.02	38.026		36.99	11.822
	35.12	0.979		35.12	30.6848		35.12	30.5487		37.02	8.5539
	35.52	0.761		35.52	16.4698		35.52	30.7154		37.05	8.97842
	35.71	0.7992		35.71	9.626		35.71	25.3009		37.09	11.6186
	35.92	0.9443		35.92	6.722		35.92	47.4591		37.12	14.4363
	36.02	0.878		36.02	4.6256		36.02	23.9568		37.15	10.3973
	36.54	0.9683		36.54	30.0639		36.54	21.3132		37.19	9.81921
	36.565	1.0691		36.565	5.389		36.565	42.7094		37.21	8.8468
	36.92	0.9513		36.92	8.352		36.92	55.8323		37.24	9.88149
	36.95	0.937277		36.95	6.19743		36.95	43.337		37.29	10.7397
	36.99	0.973152		36.99	5.52018		36.99	60.6886		37.32	8.217
	37.02	0.9808		37.02	16.2579		37.02	27.8324		37.35	12.3409
	37.05	0.909115		37.05	4.21007		37.05	46.9213		37.39	11.0148
	37.09	1.13085		37.09	5.08202		37.09	40.7012		37.42	9.8282
	37.12	0.8919		37.12	34.4938		37.12	33.7204		37.45	10.7692
	37.15	0.947821		37.15	8.23477		37.15	48.4525		37.49	9.56189
	37.19	1.0448		37.19	4.47257		37.19	46.6888		37.52	7.007
	37.21	0.9768		37.21	8.3982		37.21	37.2667		37.56	11.4059
	37.24	0.91247		37.24	4.25948		37.24	56.4709		37.59	9.64308
	37.29	1.09436		37.29	3.78316		37.29	40.2452		37.62	9.1176
	37.32	0.8657		37.32	6.0879		37.32	27.3167		37.65	10.3446
	37.35	0.946427		37.35	21.2846		37.35	43.7832		37.69	11.3322
	37.39	0.968214		37.39	5.3049		37.39	49.0367		37.72	7.0271
	37.42	0.9345		37.42	15.9841		37.42	29.5088		37.75	11.2851
	37.45	1.01472		37.45	11.126		37.45	47.7798		37.79	10.6684
	37.49	0.85595		37.49	4.09953		37.49	42.6596		37.82	10.8803
	37.52	0.8599		37.52	2.9961		37.52	37.1745		37.85	10.1512
	37.56	1.05633		37.56	5.29342		37.56	54.403		37.89	10.745
	37.59	0.957983		37.59	7.50583		37.59	50.8193		37.95	10.8361
	37.62	0.7888		37.62	10.6676		37.62	36.5542		38	12.3347
	37.65	0.839138		37.65	5.05506		37.65	51.914		38.02	14.5994
	37.69	0.937538		37.69	7.93463		37.69	39.268		38.05	8.97497
	37.72	0.8386		37.72	4.9436		37.72	30.6831		38.09	11.0481
	37.75	1.17239		37.75	13.975		37.75	50.3073		38.15	13.1677
	37.79	1.00689		37.79	3.50399		37.79	48.7673		38.17	12.8385
	37.82	0.953		37.82	14.4		37.82	33.1617		38.22	15.0798
	37.85	0.982385		37.85	5.26913		37.85	33.3069		38.25	13.3837
	37.89	0.986255		37.89	11.9685		37.89	33.9381		38.29	12.3175
	37.92	0.9856		37.92	58.6262		37.92	32.1964		38.41	10.9107
	37.95	0.855598		37.95	5.65379		37.95	42.7548		38.45	13.584
	38	1.13833		38	51.677		38	25.915		38.49	10.0188
	38.02	1.01552		38.02	5.40083		38.02	45.5676		38.52	14.0963
	38.05	0.909897		38.05	9.28828		38.05	32.2088		38.55	12.7066
	38.09	1.00896		38.09	15.8467		38.09	57.8743		38.59	12.3483
	38.12	0.9348		38.12	23.9899		38.12	39.8788		38.62	12.58
	38.15	0.90459		38.15	14.0598		38.15	47.7246		38.67	16.4273
	38.17	1.02628		38.17	11.1825		38.17	43.5991		38.82	17.4545
	38.22	1.03488		38.22	8.07751		38.22	66.3681		38.84	11.8967
	38.25	0.818199		38.25	8.32226		38.25	50.6435		38.9	15.2747
	38.29	1.03435		38.29	7.63399		38.29	41.1837		38.94	12.3471
	38.32	0.8363		38.32	9.7443		38.32	44.6609		39	12.6883
	38.41	0.906846		38.41	3.87084		38.41	37.9155		39.04	15.6507
	38.42	0.8979		38.42	18.423		38.42	45.3217		39.1	13.4228
	38.45	0.950082		38.45	4.65383		38.45	48.0442		39.3	15.8146
	38.49	0.930169		38.49	2.43385		38.49	44.8756		39.34	14.314
	38.52	0.88816		38.52	8.96331		38.52	47.0717		39.37	12.9513
	38.55	1.01633		38.55	5.65763		38.55	51.3164		39.4	12.3532
	38.57	0.9658		38.57	11.7807		38.57	56.5672		39.44	12.7308
	38.59	0.921195		38.59	3.60784		38.59	51.3388		39.47	12.7518
	38.62	0.984642		38.62	11.0756		38.62	55.292		39.5	12.1183
	38.67	1.02971		38.67	63.7507		38.67	38.6509		39.54	12.4925
	38.77	0.9743		38.77	18.1727		38.77	40.0263		39.57	10.7555
	38.82	1.17982		38.82	69.306		38.82	44.4169		39.6	12.2206
	38.84	1.07579		38.84	9.40782		38.84	44.4773		39.64	8.08786
	38.87	0.9258		38.87	8.4656		38.87	49.4057		39.7	10.888
	38.9	1.07875		38.9	34.6876		38.9	41.5446		39.72	10.8461
	38.94	1.044		38.94	8.60999		38.94	47.4351		39.74	9.50312
	39	0.996394		39	5.79488		39	58.116		39.77	9.53209
	39.04	0.989446		39.04	58.68		39.04	55.3886		39.8	13.4068
	39.07	0.9445		39.07	10.4908		39.07	86.7261		39.84	9.1482
	39.1	0.913592		39.1	14.9389		39.1	58.8405		39.9	8.88878
	39.17	0.8948		39.17	11.7391		39.17	78.109		39.94	7.91456
	39.3	1.02962		39.3	10.5007		39.3	72.7385		39.97	11.8064
	39.34	1.01712		39.34	8.90681		39.34	67.5045		40	13.2403
	39.37	1.04311		39.37	10.3922		39.37	61.1583		40.04	11.5925
	39.4	1.08577		39.4	12.3331		39.4	80.5395		40.07	6.9545
	39.42	1.1383		39.42	10.9235		39.42	72.1398		40.1	12.5103
	39.44	0.974305		39.44	11.1671		39.44	68.7013		40.14	13.0579
	39.47	1.08002		39.47	18.4243		39.47	76.3862		40.17	10.8115
	39.5	1.19357		39.5	13.312		39.5	75.4555		40.19	9.45583
	39.54	1.07869		39.54	8.45194		39.54	93.3008		40.27	9.3646
	39.57	0.933792		39.57	9.53441		39.57	62.9328		40.34	8.12629
	39.6	0.921113		39.6	9.21559		39.6	73.6575		40.62	9.64583
	39.64	0.937159		39.64	12.6231		39.64	50.7035		40.67	10.6226
	39.67	0.8529		39.67	25.6475		39.67	58.2559		41.17	15.3764
	39.7	0.878986		39.7	6.94318		39.7	52.8734		41.22	9.7561
	39.72	0.901747		39.72	11.0548		39.72	47.1206		41.27	4.8653
	39.74	0.810848		39.74	5.93774		39.74	41.6449		41.37	12.0752
	39.77	0.973583		39.77	11.3567		39.77	53.2783		41.47	14.7783
	39.8	0.925323		39.8	25.6891		39.8	47.4613		41.52	13.5512
	39.84	0.989925		39.84	5.54673		39.84	49.5651		41.57	5.8971
	39.87	1.1963		39.87	94.3471		39.87	174.176		41.67	38.4343
	39.9	0.872287		39.9	5.12778		39.9	52.7996		41.73	13.2303
	39.94	0.922364		39.94	9.00108		39.94	38.4504		41.77	9.3045
	39.97	0.992662		39.97	5.71308		39.97	74.5027		41.82	10.5388
	40	0.938188		40	4.45355		40	59.4535		41.87	10.4899
	40.02	0.9721		40.02	16.8993		40.02	54.7212
	40.04	1.11401		40.04	8.28098		40.04	48.5499
	40.07	0.9073		40.07	13.2811		40.07	35.7206
	40.1	1.0081		40.1	12.6138		40.1	57.6757
	40.14	0.884654		40.14	11.1674		40.14	63.3655
	40.17	0.8497		40.17	9.0191		40.17	54.1237
	40.19	0.94759		40.19	11.8714		40.19	43.2022
	40.23	0.8709		40.23	23.4214		40.23	78.1739
	40.27	0.8649		40.27	14.8537		40.27	31.3814
	40.34	0.887969		40.34	6.35991		40.34	47.2717
	40.37	0.799		40.37	19.8226		40.37	60.4625
	40.57	0.7692		40.57	23.4819		40.57	32.1304
	40.62	0.871238		40.62	12.7412		40.62	24.3847
	40.67	1.15597		40.67	33.8952		40.67	30.761
	40.77	0.8593		40.77	19.2663		40.77	46.5717
	40.92	0.8721		40.92	11.5146		40.92	58.0227
	41.17	0.891		41.17	60.8725		41.17	32.333
	41.22	0.8983		41.22	15.4886		41.22	26.9311
	41.27	0.7969		41.27	18.0123		41.27	23.7051
	41.37	0.8197		41.37	13.8106		41.37	42.5823
	41.47	0.8593		41.47	14.3517		41.47	66.0442
	41.52	0.8621		41.52	8.2525		41.52	43.606
	41.57	0.8659		41.57	5.5236		41.57	36.3596
	41.67	1.0478		41.67	159.224		41.67	52.7112
	41.73	0.8308		41.73	6.1781		41.73	46.6753
	41.77	0.8468		41.77	5.6223		41.77	58.1232
	41.82	0.7719		41.82	6.9713		41.82	50.1588
	41.87	0.848		41.87	8.9586		41.87	34.0619
	41.97	0.8631		41.97	6.6865		41.97	70.5749
	42.07	0.8219		42.07	20.7239		42.07	60.4561
	42.27	0.9322		42.27	16.776		42.27	129.903
	42.57	0.8881		42.57	7.6969		42.57	82.389
	42.77	0.8091		42.77	5.958		42.77	104.695

## Sheet: Supplementary Figure 2
	Panel A			Panel B			Panel C
	Series 1: Mg/Ca against Al/Ca			Series 1: Mg/Ca against Mn/Ca			Series 1: Mg/Ca against Fe/Ca
	Mg/Ca	Al/Ca		Mg/Ca	Mn/Ca		Mg/Ca	Fe/Ca
	0.761	16.4698		0.761	30.7154		0.7719	10.5388
	0.7692	23.4819		0.7692	32.1304		0.7888	9.1176
	0.7719	6.9713		0.7719	50.1588		0.7969	4.8653
	0.7888	10.6676		0.7888	36.5542		0.810848	9.50312
	0.7969	18.0123		0.7969	23.7051		0.818199	13.3837
	0.799	19.8226		0.799	60.4625		0.8197	12.0752
	0.7992	9.626		0.7992	25.3009		0.8308	13.2303
	0.8091	5.958		0.8091	104.695		0.8386	7.0271
	0.810848	5.93774		0.810848	41.6449		0.839138	10.3446
	0.818199	8.32226		0.818199	50.6435		0.8468	9.3045
	0.8197	13.8106		0.8197	42.5823		0.848	10.4899
	0.8219	20.7239		0.8219	60.4561		0.8497	10.8115
	0.8308	6.1781		0.8308	46.6753		0.855598	10.8361
	0.8363	9.7443		0.8363	44.6609		0.85595	9.56189
	0.8386	4.9436		0.8386	30.6831		0.8593	14.7783
	0.839138	5.05506		0.839138	51.914		0.8599	7.007
	0.8468	5.6223		0.8468	58.1232		0.8621	13.5512
	0.848	8.9586		0.848	34.0619		0.8649	9.3646
	0.8497	9.0191		0.8497	54.1237		0.8657	8.217
	0.8529	25.6475		0.8529	58.2559		0.8659	5.8971
	0.855598	5.65379		0.855598	42.7548		0.871238	9.64583
	0.85595	4.09953		0.85595	42.6596		0.872287	8.88878
	0.8593	19.2663		0.8593	46.5717		0.878986	10.888
	0.8593	14.3517		0.8593	66.0442		0.884654	13.0579
	0.8599	2.9961		0.8599	37.1745		0.887969	8.12629
	0.8621	8.2525		0.8621	43.606		0.88816	14.0963
	0.8631	6.6865		0.8631	70.5749		0.891	15.3764
	0.8649	14.8537		0.8649	31.3814		0.8919	14.4363
	0.8657	6.0879		0.8657	27.3167		0.8983	9.7561
	0.8659	5.5236		0.8659	36.3596		0.901747	10.8461
	0.8709	23.4214		0.8709	78.1739		0.90459	13.1677
	0.871238	12.7412		0.871238	24.3847		0.906846	10.9107
	0.8721	11.5146		0.8721	58.0227		0.9073	6.9545
	0.872287	5.12778		0.872287	52.7996		0.909115	8.97842
	0.878	4.6256		0.878	23.9568		0.909897	8.97497
	0.878986	6.94318		0.878986	52.8734		0.91247	9.88149
	0.884654	11.1674		0.884654	63.3655		0.913592	13.4228
	0.887969	6.35991		0.887969	47.2717		0.921113	12.2206
	0.8881	7.6969		0.8881	82.389		0.921195	12.3483
	0.88816	8.96331		0.88816	47.0717		0.922364	7.91456
	0.891	60.8725		0.891	32.333		0.925323	13.4068
	0.8919	34.4938		0.8919	33.7204		0.930169	10.0188
	0.8948	11.7391		0.8948	78.109		0.933792	10.7555
	0.8979	18.423		0.8979	45.3217		0.9345	9.8282
	0.8983	15.4886		0.8983	26.9311		0.937159	8.08786
	0.901747	11.0548		0.901747	47.1206		0.937277	10.5662
	0.90459	14.0598		0.90459	47.7246		0.937538	11.3322
	0.906846	3.87084		0.906846	37.9155		0.938188	13.2403
	0.9073	13.2811		0.9073	35.7206		0.946427	12.3409
	0.9085	3.4821		0.9085	38.3413		0.94759	9.45583
	0.909115	4.21007		0.909115	46.9213		0.947821	10.3973
	0.909897	9.28828		0.909897	32.2088		0.950082	13.584
	0.91247	4.25948		0.91247	56.4709		0.953	10.8803
	0.913592	14.9389		0.913592	58.8405		0.957983	9.64308
	0.921113	9.21559		0.921113	73.6575		0.968214	11.0148
	0.921195	3.60784		0.921195	51.3388		0.973152	11.822
	0.922364	9.00108		0.922364	38.4504		0.973583	9.53209
	0.925323	25.6891		0.925323	47.4613		0.974305	12.7308
	0.9258	8.4656		0.9258	49.4057		0.9768	8.8468
	0.9291	5.6086		0.9291	52.8053		0.9808	8.5539
	0.930169	2.43385		0.930169	44.8756		0.982385	10.1512
	0.9322	16.776		0.9322	129.903		0.984642	12.58
	0.933792	9.53441		0.933792	62.9328		0.986255	10.745
	0.9345	15.9841		0.9345	29.5088		0.989446	15.6507
	0.9348	23.9899		0.9348	39.8788		0.989925	9.1482
	0.937159	12.6231		0.937159	50.7035		0.992662	11.8064
	0.937277	6.19743		0.937277	43.337		0.996394	12.6883
	0.937538	7.93463		0.937538	39.268		1.00689	10.6684
	0.938188	4.45355		0.938188	59.4535		1.0081	12.5103
	0.9415	15.1392		0.9415	38.026		1.00896	11.0481
	0.9443	6.722		0.9443	47.4591		1.01472	10.7692
	0.9445	10.4908		0.9445	86.7261		1.01552	14.5994
	0.946427	21.2846		0.946427	43.7832		1.01633	12.7066
	0.94759	11.8714		0.94759	43.2022		1.01712	14.314
	0.947821	8.23477		0.947821	48.4525		1.02628	12.8385
	0.950082	4.65383		0.950082	48.0442		1.02962	15.8146
	0.9513	8.352		0.9513	55.8323		1.02971	16.4273
	0.953	14.4		0.953	33.1617		1.03435	12.3175
	0.957983	7.50583		0.957983	50.8193		1.03488	15.0798
	0.9658	11.7807		0.9658	56.5672		1.04311	12.9513
	0.968214	5.3049		0.968214	49.0367		1.044	12.3471
	0.9683	30.0639		0.9683	21.3132		1.0448	9.81921
	0.9721	16.8993		0.9721	54.7212		1.0478	38.4343
	0.973152	5.52018		0.973152	60.6886		1.05633	11.4059
	0.973583	11.3567		0.973583	53.2783		1.07579	11.8967
	0.9743	18.1727		0.9743	40.0263		1.07869	12.4925
	0.974305	11.1671		0.974305	68.7013		1.07875	15.2747
	0.9755	240.025		0.9755	47.2015		1.08002	12.7518
	0.9768	8.3982		0.9768	37.2667		1.08577	12.3532
	0.979	30.6848		0.979	30.5487		1.09436	10.7397
	0.9808	16.2579		0.9808	27.8324		1.11401	11.5925
	0.982385	5.26913		0.982385	33.3069		1.13085	11.6186
	0.984642	11.0756		0.984642	55.292		1.13833	12.3347
	0.9856	58.6262		0.9856	32.1964		1.15597	10.6226
	0.986255	11.9685		0.986255	33.9381		1.17239	11.2851
	0.989446	58.68		0.989446	55.3886		1.17982	17.4545
	0.989925	5.54673		0.989925	49.5651		1.19357	12.1183
	0.992662	5.71308		0.992662	74.5027
	0.9956	22.8782		0.9956	42.8845
	0.996394	5.79488		0.996394	58.116
	1.00689	3.50399		1.00689	48.7673
	1.0081	12.6138		1.0081	57.6757
	1.00896	15.8467		1.00896	57.8743
	1.0121	19.0628		1.0121	50.1129
	1.01472	11.126		1.01472	47.7798
	1.01552	5.40083		1.01552	45.5676
	1.01633	5.65763		1.01633	51.3164
	1.01712	8.90681		1.01712	67.5045
	1.02628	11.1825		1.02628	43.5991
	1.02962	10.5007		1.02962	72.7385
	1.02971	63.7507		1.02971	38.6509
	1.03435	7.63399		1.03435	41.1837
	1.03488	8.07751		1.03488	66.3681
	1.04311	10.3922		1.04311	61.1583
	1.044	8.60999		1.044	47.4351
	1.0448	4.47257		1.0448	46.6888
	1.0478	159.224		1.0478	52.7112
	1.05633	5.29342		1.05633	54.403
	1.0691	5.389		1.0691	42.7094
	1.07579	9.40782		1.07579	44.4773
	1.07869	8.45194		1.07869	93.3008
	1.07875	34.6876		1.07875	41.5446
	1.08002	18.4243		1.08002	76.3862
	1.08577	12.3331		1.08577	80.5395
	1.09436	3.78316		1.09436	40.2452
	1.1069	13.3001		1.1069	53.2544
	1.11401	8.28098		1.11401	48.5499
	1.13085	5.08202		1.13085	40.7012
	1.1383	10.9235		1.1383	72.1398
	1.13833	51.677		1.13833	25.915
	1.15597	33.8952		1.15597	30.761
	1.17239	13.975		1.17239	50.3073
	1.17982	69.306		1.17982	44.4169
	1.19357	13.312		1.19357	75.4555
	1.1963	94.3471		1.1963	174.176

## Sheet: Supplementary Figure 3
	Panel A						Panel B
	Series 1: Uvigerina d18O from 1208			Series 2: Uvigerina d18O from 1209			Series 1: Derived BWT from 1208			Series 2: Derived BWT from 1209
	from Bordiga et al., 2013 (DOI: 10.1016/j.palaeo.2012.12.021)						Derived from Mg/Ca values from Woodard et al., 2014 (DOI: 10.1126/science.1255586)
	Age (ka)	d18O (permil)		Age (ka)	d18O (permil)		Age (ka)	BWT (deg C)		Age (ka)	BWT (deg C)
	2.4	3.4		0	4.34		2.4	0		0	1.98992
	6.5	3.56		3.6	3.69		2.4	1.3		3.6	1.3072
	8.8	3.91		7.2	3.86		6.5	0.6		7.2	0.144963
	10	3.87		10.8	4.39		6.5	2		10.8	1.24491
	12	3.95		14.4	3.96		8.8	0.6		14.4	0.555613
	15	4.63		16.2	4.45		8.8	1.2		16.2	0.243264
	16.3	4.67		39.6	5.01		10	1.8		32.4	0.441366
	17.9	4.69		46.8	4.73		10	-0.1		39.6	-0.498154
	19	4.94		50.4	4.87		12	-0.2		46.8	1.57389
	20.1	4.87		61.2	4.44		12	0.6		50.4	-1.27211
	22	5.14		131.48	4.94		16.3	-1.4		61.2	0.733074
							16.3	0
							17.9	0
							17.9	-1.7
							19	-0.9
							20.1	-0.6
							20.1	-1.6
							21.2	-1.5
							22.2	-0.5

## Sheet: Supplementary Figure 5
	Panel A			Panel B				Panel C			Panel D
	Series 1: Past relative sea level			Series 1: Interpolated Difference in d18O between 1208 and 1209				Series 1: Correlation between changes in sea level and difference in d18O			Series 1: Significance of the correlation in panel C
	from Rohling et al., 2021 (DOI: 10.1126/sciadv.abf5326)
	Age (ka)	Sea level relative to present (m)		Age (ka)	Difference in d18O	10-ka filtered difference in d18O		Age (ka)	Rolling Correlation (r^2)		Age (ka)	Rolling Significance
	2400	-22.682		2400	-0.05	-0.146779		2449	-0.156961		2449	0.453684
	2401	-23.106		2408	-0.29	-0.178277		2450	-0.156961		2450	0.453684
	2402	-22.54		2412	-0.25	-0.209231		2451	-0.152191		2451	0.477746
	2403	-16.707		2414	-0.35	-0.223262		2452	-0.179423		2452	0.390792
	2404	-11.072		2416	-0.16	-0.215646		2453	-0.179423		2453	0.390792
	2405	-7.419		2420	-0.295	-0.191869		2454	-0.179433		2454	0.380441
	2406	-5.121		2422	-0.16	-0.164349		2455	-0.179433		2455	0.380441
	2407	-2.887		2426	0.25	-0.146717		2456	-0.179433		2456	0.380441
	2408	-4.392		2428	-0.51	-0.142697		2457	-0.179433		2457	0.380441
	2409	-5.912		2430	-0.06	-0.145858		2458	-0.17483		2458	0.383098
	2410	-6.78		2442	-0.06	-0.151747		2459	-0.170868		2459	0.403959
	2411	-6.78		2444	-0.32	-0.159817		2460	-0.123691		2460	0.538772
	2412	-6.78		2446	-0.09	-0.169902		2461	-0.123691		2461	0.538772
	2413	-6.121		2448	-0.17	-0.183785		2462	-0.0474671		2462	0.810442
	2414	-5.358		2456	-0.19	-0.203264		2463	-0.050679		2463	0.801786
	2415	-4.923		2458	-0.15	-0.225997		2464	-0.137897		2464	0.484072
	2416	-5.303		2464	-0.34	-0.244924		2465	-0.122195		2465	0.54373
	2417	-5.684		2472	-0.51	-0.254245		2466	-0.174986		2466	0.373131
	2418	-8.258		2474	0.15	-0.25784		2467	-0.197185		2467	0.324211
	2419	-11.792		2476	-0.53	-0.264856		2468	-0.197185		2468	0.324211
	2420	-14.798		2480	-0.075	-0.279175		2469	-0.197185		2469	0.324211
	2421	-13.991		2484	-0.56	-0.300861		2470	-0.197185		2470	0.324211
	2422	-13.187		2494	-0.05	-0.332011		2471	-0.192558		2471	0.345972
	2423	-14.761		2496	-0.25	-0.371971		2472	-0.240608		2472	0.226688
	2424	-18.238		2498	-0.61	-0.407329		2473	-0.253021		2473	0.212352
	2425	-21.788		2502	-0.64	-0.418333		2474	-0.238908		2474	0.230088
	2426	-27.55		2504	-0.245	-0.398383		2475	-0.238908		2475	0.230088
	2427	-33.521		2508	-0.26	-0.35547		2476	-0.238908		2476	0.230088
	2428	-39.387		2510	-0.42	-0.296592		2477	-0.259835		2477	0.199878
	2429	-45.004		2512	-0.485	-0.22638		2478	-0.230353		2478	0.247707
	2430	-50.766		2514	0.08	-0.160597		2479	-0.270497		2479	0.181383
	2431	-50.064		2516	0.02	-0.124406		2480	-0.275113		2480	0.164876
	2432	-48.133		2522	0.08	-0.130994		2481	-0.244552		2481	0.228575
	2433	-47.045		2524	-0.31	-0.168221		2482	-0.24437		2482	0.219286
	2434	-48.244		2528	-0.51	-0.210379		2483	-0.24437		2483	0.219286
	2435	-49.45		2530	-0.04	-0.241338		2484	-0.24437		2484	0.219286
	2436	-47.654		2532	-0.325	-0.260715		2485	-0.24437		2485	0.219286
	2437	-44.557		2538	-0.22	-0.271888		2486	-0.24437		2486	0.219286
	2438	-41.833		2542	-0.45	-0.276517		2487	-0.24437		2487	0.219286
	2439	-41.6		2546	-0.03	-0.278381		2488	-0.235178		2488	0.228321
	2440	-41.366		2548	-0.34	-0.280849		2489	-0.235178		2489	0.228321
	2441	-40.627		2550	-0.31	-0.280799		2490	-0.235178		2490	0.228321
	2442	-39.468		2556	-0.455	-0.273251		2491	-0.235178		2491	0.228321
	2443	-38.316		2560	-0.06	-0.260912		2492	-0.271055		2492	0.154952
	2444	-37.392		2562	-0.335	-0.252564		2493	-0.248673		2493	0.201948
	2445	-36.479		2564	-0.16	-0.254604		2494	-0.248673		2494	0.201948
	2446	-34.317		2566	-0.255	-0.267651		2495	-0.25977		2495	0.190694
	2447	-30.3		2568	-0.33	-0.287344		2496	-0.183806		2496	0.34913
	2448	-26.365		2570	-0.46	-0.308764		2497	-0.169312		2497	0.398523
	2449	-24.964		2572	-0.2	-0.333484		2498	-0.18039		2498	0.358315
	2450	-24.108		2574	-0.18	-0.366914		2499	-0.17664		2499	0.378115
	2451	-22.205		2576	-0.46	-0.405036		2500	-0.180184		2500	0.358872
	2452	-17.203		2578	-0.52	-0.430514		2501	-0.180184		2501	0.358872
	2453	-12.347		2580	-0.68	-0.426681		2502	-0.180184		2502	0.358872
	2454	-9.996		2582	-0.35	-0.394023		2503	-0.180184		2503	0.358872
	2455	-8.823		2586	-0.14	-0.350264		2504	-0.180184		2504	0.358872
	2456	-7.773		2590	-0.22	-0.312072		2505	-0.180184		2505	0.358872
	2457	-7.773		2592	-0.4	-0.280149		2506	-0.200555		2506	0.296873
	2458	-7.773		2594	-0.45	-0.246781		2507	-0.214462		2507	0.273122
	2459	-5.956		2596	-0.08	-0.213393		2508	-0.214462		2508	0.273122
	2460	-2.557		2598	-0.095	-0.19229		2509	-0.237815		2509	0.232291
	2461	0.76		2608	-0.15	-0.192436		2510	-0.20755		2510	0.289246
	2462	0.227		2610	-0.3	-0.211705		2511	-0.20755		2511	0.289246
	2463	-0.506		2612	-0.095	-0.241606		2512	-0.209389		2512	0.275654
	2464	-1.382		2614	-0.43	-0.271808		2513	-0.209389		2513	0.275654
	2465	-2.496		2616	-0.24	-0.292108		2514	-0.202397		2514	0.283441
	2466	-3.62		2618	-0.45	-0.296717		2515	-0.194831		2515	0.31116
	2467	-3.994		2622	-0.17	-0.287306		2516	-0.192493		2516	0.308157
	2468	-4.182		2624	-0.18	-0.269014		2517	-0.192493		2517	0.308157
	2469	-4.804		2630	-0.45	-0.24372		2518	-0.196586		2518	0.289166
	2470	-6.904		2632	-0.08	-0.211558		2519	-0.196586		2519	0.289166
	2471	-9.035		2634	-0.23	-0.175921		2520	-0.210774		2520	0.246887
	2472	-11.586		2636	-0.21	-0.142764		2521	-0.210774		2521	0.246887
	2473	-14.388		2638	0.01	-0.11965		2522	-0.199672		2522	0.26525
	2474	-17.223		2640	-0.22	-0.114971		2523	-0.183525		2523	0.314685
	2475	-19.914		2644	-0.075	-0.136051		2524	-0.16789		2524	0.350346
	2476	-22.649		2648	0.01	-0.187287		2525	-0.194441		2525	0.286251
	2477	-24.015		2650	-0.345	-0.264334		2526	-0.219854		2526	0.218931
	2478	-24.015		2652	-0.35	-0.351681		2527	-0.230735		2527	0.203895
	2479	-24.015		2654	-0.57	-0.431206		2528	-0.264731		2528	0.13653
	2480	-29.265		2656	-0.42	-0.491463		2529	-0.264731		2529	0.13653
	2481	-35.062		2660	-0.54	-0.528061		2530	-0.310222		2530	0.0741686
	2482	-39.121		2662	-0.52	-0.538326		2531	-0.296023		2531	0.0943899
	2483	-39.815		2668	-0.6	-0.518829		2532	-0.297617		2532	0.0873654
	2484	-40.51		2670	-0.63	-0.470056		2533	-0.297617		2533	0.0873654
	2485	-43.781		2672	-0.305	-0.403271		2534	-0.297617		2534	0.0873654
	2486	-47.825		2674	-0.23	-0.338261		2535	-0.37348		2535	0.0322817
	2487	-49.393		2678	-0.145	-0.289836		2536	-0.349771		2536	0.0425837
	2488	-41.554		2680	-0.4	-0.258091		2537	-0.349771		2537	0.0425837
	2489	-33.99		2682	-0.33	-0.234901		2538	-0.349771		2538	0.0425837
	2490	-28.658		2686	-0.153333	-0.217493		2539	-0.349771		2539	0.0425837
	2491	-24.571		2688	-0.08	-0.209855		2540	-0.344433		2540	0.0427481
	2492	-21.12		2690	-0.21	-0.211701		2541	-0.344433		2541	0.0427481
	2493	-20.198		2692	-0.3	-0.213152		2542	-0.347041		2542	0.038107
	2494	-17.221		2694	-0.395	-0.203712		2543	-0.347041		2543	0.038107
	2495	-11.595		2696	-0.045	-0.18415		2544	-0.339793		2544	0.0396277
	2496	-5.041		2698	-0.155	-0.165559		2545	-0.34865		2545	0.0371633
	2497	1.752		2700	-0.18	-0.158983		2546	-0.363852		2546	0.0268451
	2498	-1.849		2704	-0.055	-0.170342		2547	-0.372672		2547	0.0251922
	2499	-6.375		2706	-0.1	-0.198697		2548	-0.391048		2548	0.0167029
	2500	-10.075		2712	-0.525	-0.235047		2549	-0.364197		2549	0.0289861
	2501	-11.616		2714	-0.12	-0.270136		2550	-0.364197		2550	0.0289861
	2502	-9.879		2716	-0.31	-0.30181		2551	-0.364197		2551	0.0289861
	2503	-13.614		2718	-0.33	-0.330066		2552	-0.364197		2552	0.0289861
	2504	-20.536		2722	-0.22	-0.35053		2553	-0.361083		2553	0.0330807
	2505	-23.8		2724	-0.58	-0.354211		2554	-0.361083		2554	0.0330807
	2506	-26.653		2726	-0.47	-0.335048		2555	-0.360979		2555	0.0359558
	2507	-29.325		2730	-0.21	-0.30126		2556	-0.360979		2556	0.0359558
	2508	-31.961		2734	-0.17	-0.273479		2557	-0.360979		2557	0.0359558
	2509	-34.634		2736	-0.25	-0.269932		2558	-0.361924		2558	0.0326439
	2510	-39.349		2740	-0.12	-0.296506		2559	-0.364304		2559	0.0341596
	2511	-44.275		2742	-0.23	-0.342996		2560	-0.363703		2560	0.0317362
	2512	-48.611		2756	-0.71	-0.383946		2561	-0.410976		2561	0.0157564
	2513	-48.832		2760	-0.56	-0.394636		2562	-0.400113		2562	0.0172384
	2514	-49.053		2772	-0.3	-0.371713		2563	-0.509503		2563	0.00208581
	2515	-48.68		2778	-0.23	-0.331832		2564	-0.513021		2564	0.00162482
	2516	-47.139		2780	-0.31	-0.2935		2565	-0.44508		2565	0.00834893
	2517	-45.608		2782	-0.15	-0.266498		2566	-0.440484		2566	0.00809131
	2518	-45.694		2786	-0.27	-0.251386		2567	-0.368725		2567	0.0318846
	2519	-47.225		2788	-0.36	-0.24267		2568	-0.38502		2568	0.0223754
	2520	-48.766		2792	-0.17	-0.235591		2569	-0.38502		2569	0.0223754
	2521	-47.612		2796	-0.24	-0.229956		2570	-0.38502		2570	0.0223754
	2522	-45.424		2808	-0.23	-0.227103		2571	-0.38502		2571	0.0223754
	2523	-43.258		2814	-0.3	-0.228353		2572	-0.360104		2572	0.0309796
	2524	-40.335		2820	-0.06	-0.23617		2573	-0.238381		2573	0.167883
	2525	-37.378		2826	-0.24	-0.250081		2574	-0.217154		2574	0.203306
	2526	-34.848		2828	-0.41	-0.262258		2575	-0.25091		2575	0.145983
	2527	-35.678		2836	-0.3	-0.264129		2576	-0.25091		2576	0.145983
	2528	-36.512		2838	-0.25	-0.256119		2577	-0.25091		2577	0.145983
	2529	-35.868		2840	-0.21	-0.246845		2578	-0.25091		2578	0.145983
	2530	-31.746		2842	-0.15	-0.245057		2579	-0.394768		2579	0.02086
	2531	-27.709		2846	-0.275	-0.253173		2580	-0.40084		2580	0.0170183
	2532	-25.777		2848	-0.26	-0.266447		2581	-0.334154		2581	0.053423
	2533	-25.993		2850	-0.31	-0.277022		2582	-0.32652		2582	0.0555686
	2534	-26.209		2854	-0.33	-0.278567		2583	-0.359912		2583	0.0365486
	2535	-24.038		2858	-0.3	-0.269545		2584	-0.360904		2584	0.0331739
	2536	-21.677		2862	-0.18	-0.253794		2585	-0.360904		2585	0.0331739
	2537	-18.029		2864	-0.31	-0.237366		2586	-0.364884		2586	0.0286618
	2538	-12.285		2866	-0.14	-0.225595		2587	-0.364884		2587	0.0286618
	2539	-6.743		2870	-0.23	-0.221995		2588	-0.400097		2588	0.0141425
	2540	-4.526		2874	-0.17	-0.226498		2589	-0.398583		2589	0.0160479
	2541	-3.003		2876	-0.22	-0.233893		2590	-0.398837		2590	0.0144776
	2542	-1.445		2884	-0.43	-0.236132		2591	-0.398837		2591	0.0144776
	2543	0.229		2892	-0.11	-0.229126		2592	-0.398837		2592	0.0144776
	2544	1.882		2900	-0.24	-0.215463		2593	-0.3781		2593	0.0229853
	2545	1.916		2904	-0.205	-0.199412		2594	-0.416136		2594	0.0104147
	2546	1.367		2906	-0.26	-0.184815		2595	-0.416136		2595	0.0104147
	2547	0.677		2908	-0.02	-0.177257		2596	-0.416136		2596	0.0104147
	2548	-0.619		2912	-0.26	-0.181733		2597	-0.5044		2597	0.00170757
	2549	-1.927		2916	-0.12	-0.198748		2598	-0.507528		2598	0.00134446
	2550	-4.228		2920	-0.32	-0.225413		2599	-0.50379		2599	0.00173341
	2551	-7.122		2942	-0.24	-0.259309		2600	-0.50343		2600	0.0014921
	2552	-9.7		2946	-0.16	-0.299291		2601	-0.502478		2601	0.0017902
	2553	-8.91		2950	-0.35	-0.340164		2602	-0.506245		2602	0.00138923
	2554	-8.123		2954	-0.4	-0.368399		2603	-0.506245		2603	0.00138923
	2555	-7.557		2956	-0.55	-0.368138		2604	-0.524043		2604	0.000733227
	2556	-7.166		2962	-0.42	-0.33359		2605	-0.524043		2605	0.000733227
	2557	-6.782		2968	-0.2	-0.275658		2606	-0.537534		2606	0.000417414
	2558	-6.977		2970	-0.18	-0.215709		2607	-0.532952		2607	0.000571256
	2559	-7.171		2974	-0.14	-0.173959		2608	-0.532952		2608	0.000571256
	2560	-9.55		2978	0.02	-0.162285		2609	-0.532952		2609	0.000571256
	2561	-14.581		2982	-0.3	-0.181051		2610	-0.565579		2610	0.000175412
	2562	-19.773		2984	-0.11	-0.220593		2611	-0.581767		2611	0.000127646
	2563	-18.277		2988	-0.19	-0.26493		2612	-0.606632		2612	4.24384e-05
	2564	-16.2		2992	-0.61	-0.294136		2613	-0.61666		2613	3.74406e-05
	2565	-14.452		2994	-0.33	-0.294152		2614	-0.61666		2614	3.74406e-05
	2566	-13.231		2996	-0.23	-0.268635		2615	-0.61198		2615	5.7011e-05
	2567	-12.019		3002	-0.14	-0.234115		2616	-0.61198		2616	5.7011e-05
	2568	-11.811		3004	-0.18	-0.205181		2617	-0.611337		2617	7.46916e-05
	2569	-11.811		3006	-0.2	-0.187819		2618	-0.630236		2618	2.91079e-05
	2570	-11.471		3010	-0.2	-0.182443		2619	-0.631558		2619	3.61787e-05
	2571	-10.273		3012	-0.22	-0.189233		2620	-0.649793		2620	1.34855e-05
	2572	-9.084		3016	-0.06	-0.209516		2621	-0.659202		2621	1.23078e-05
	2573	-7.472		3020	-0.28	-0.241354		2622	-0.648218		2622	1.43769e-05
	2574	-5.725		3024	-0.3	-0.276369		2623	-0.652002		2623	1.64689e-05
	2575	-3.999		3040	-0.5	-0.305661		2624	-0.63251		2624	2.66893e-05
	2576	-2.294		3044	-0.22	-0.329413		2625	-0.644484		2625	2.21441e-05
	2577	-0.609		3054	-0.1	-0.354571		2626	-0.644484		2626	2.21441e-05
	2578	-0.378		3058	-0.51	-0.379796		2627	-0.638792		2627	3.63211e-05
	2579	-0.936		3076	-0.7	-0.393235		2628	-0.624694		2628	4.65351e-05
	2580	-1.251		3088	-0.22	-0.390945		2629	-0.614082		2629	8.71968e-05
	2581	0.605		3092	-0.17	-0.382477		2630	-0.611205		2630	7.50348e-05
	2582	2.435		3094	-0.47	-0.372688		2631	-0.601507		2631	0.000132456
	2583	2.131		3098	-0.62	-0.355313		2632	-0.593436		2632	0.000136305
	2584	0.112		3100	-0.2	-0.329572		2633	-0.594641		2633	0.000165208
	2585	-1.948		3106	-0.24	-0.307823		2634	-0.594641		2634	0.000165208
	2586	-4.987		3110	-0.11	-0.301488		2635	-0.594641		2635	0.000165208
	2587	-8.091		3112	-0.49	-0.308116		2636	-0.60289		2636	9.96536e-05
	2588	-9.963		3116	-0.25	-0.315363		2637	-0.626096		2637	5.7497e-05
	2589	-10.361		3120	-0.47	-0.312595		2638	-0.640581		2638	2.57434e-05
	2590	-10.759		3124	-0.32	-0.298044		2639	-0.640581		2639	2.57434e-05
	2591	-11.159		3126	-0.11	-0.27868		2640	-0.642626		2640	1.79905e-05
	2592	-11.56		3128	-0.255	-0.261638		2641	-0.644485		2641	2.21435e-05
	2593	-13.856		3132	-0.27	-0.245482		2642	-0.641338		2642	1.89318e-05
	2594	-19.446		3136	-0.38	-0.223888		2643	-0.646612		2643	2.03809e-05
	2595	-25.223		3138	-0.15	-0.196441		2644	-0.628231		2644	3.1404e-05
	2596	-29.151		3142	-0.07	-0.170986		2645	-0.663285		2645	1.03981e-05
	2597	-32.737		3146	-0.16	-0.155052		2646	-0.666079		2646	6.80793e-06
	2598	-35.084		3150	-0.21	-0.14997		2647	-0.651603		2647	1.67333e-05
	2599	-34.171		3152	-0.14	-0.154895		2648	-0.655958		2648	1.04613e-05
	2600	-33.262		3158	-0.12	-0.170858		2649	-0.649134		2649	1.84563e-05
	2601	-32.19		3162	-0.13	-0.197609		2650	-0.652718		2650	1.19633e-05
	2602	-31.065		3166	-0.21	-0.228278		2651	-0.652718		2651	1.19633e-05
	2603	-30.336		3172	-0.48	-0.250786		2652	-0.652718		2652	1.19633e-05
	2604	-31.232		3192	-0.22	-0.258041		2653	-0.652718		2653	1.19633e-05
	2605	-32.132		3196	-0.2	-0.254412		2654	-0.668758		2654	4.44659e-06
	2606	-29.11		3198	-0.29	-0.249759		2655	-0.668758		2655	4.44659e-06
	2607	-24.072		3204	-0.09	-0.251162		2656	-0.677635		2656	2.15263e-06
	2608	-19.713		3208	-0.35	-0.259367		2657	-0.677635		2657	2.15263e-06
	2609	-20.135		3212	-0.3	-0.269906		2658	-0.677635		2658	2.15263e-06
	2610	-20.558		3214	-0.24	-0.278547		2659	-0.672885		2659	3.68913e-06
	2611	-18.396		3218	-0.23	-0.283006		2660	-0.672885		2660	3.68913e-06
	2612	-14.263		3220	-0.44	-0.280191		2661	-0.684729		2661	2.95182e-06
	2613	-10.287		3224	-0.2	-0.268444		2662	-0.57964		2662	0.000136938
	2614	-10.486		3228	-0.26	-0.251049		2663	-0.580919		2663	0.000163357
	2615	-10.685		3234	-0.2	-0.233277		2664	-0.590897		2664	9.38737e-05
	2616	-9.121		3240	-0.23	-0.218372		2665	-0.593323		2665	0.00010869
	2617	-5.609		3244	-0.18	-0.207202		2666	-0.555619		2666	0.000293165
	2618	-2.181		3250	-0.3	-0.199936		2667	-0.559057		2667	0.000322256
	2619	-1.399		3254	-0.02	-0.197548		2668	-0.527432		2668	0.000667341
	2620	-0.838		3258	-0.37	-0.200599		2669	-0.51498		2669	0.00110867
	2621	-0.982		3264	-0.09	-0.208164		2670	-0.51498		2670	0.00110867
	2622	-2.293		3270	-0.25	-0.21893		2671	-0.51498		2671	0.00110867
	2623	-3.618		3272	-0.22	-0.23052		2672	-0.512543		2672	0.00100195
	2624	-3.053		3276	-0.3	-0.23946		2673	-0.539335		2673	0.000571994
	2625	-2.109		3280	-0.17	-0.243523		2674	-0.472731		2674	0.00272589
	2626	-1.279		3284	-0.33	-0.242108		2675	-0.498174		2675	0.0017023
	2627	-0.72		3288	-0.19	-0.235687		2676	-0.474688		2676	0.00260212
	2628	-0.162		3296	-0.2	-0.225685		2677	-0.474688		2677	0.00260212
	2629	-2.931		3302	-0.24	-0.21273		2678	-0.474688		2678	0.00260212
	2630	-6.961		3306	-0.25	-0.196486		2679	-0.474688		2679	0.00260212
	2631	-10.323		3310	-0.22	-0.179623		2680	-0.470664		2680	0.00249575
	2632	-10.522		3322	0.08	-0.16835		2681	-0.460666		2681	0.00360867
	2633	-10.722		3338	-0.33	-0.165034		2682	-0.460666		2682	0.00360867
	2634	-11.181		3340	-0.16	-0.165128		2683	-0.48303		2683	0.00246019
	2635	-11.783		3344	-0.21	-0.164769		2684	-0.457898		2684	0.00384312
	2636	-12.705		3348	-0.07	-0.165293		2685	-0.461953		2685	0.00399846
	2637	-16.384		3352	-0.13	-0.167999		2686	-0.443206		2686	0.00532288
	2638	-20.147		3354	-0.27	-0.169201		2687	-0.445339		2687	0.00574303
	2639	-22.547		3356	-0.2	-0.163826		2688	-0.445339		2688	0.00574303
	2640	-23.837		3366	-0.15	-0.15237		2689	-0.443264		2689	0.00677687
	2641	-25.156		3370	-0.1	-0.141255		2690	-0.382706		2690	0.0193978
	2642	-27.783		3378	-0.08	-0.137006		2691	-0.378157		2691	0.0229629
	2643	-30.447		3386	-0.14	-0.14113		2692	-0.347766		2692	0.0349352
	2644	-30.296		3390	-0.21	-0.150077		2693	-0.347766		2693	0.0349352
	2645	-26.974		3394	-0.17	-0.160001		2694	-0.347766		2694	0.0349352
	2646	-23.71		3398	-0.11	-0.170152		2695	-0.316848		2695	0.0597232
	2647	-19.919						2696	-0.316848		2696	0.0597232
	2648	-16.161						2697	-0.316848		2697	0.0597232
	2649	-13.1						2698	-0.316848		2698	0.0597232
	2650	-11.087						2699	-0.316374		2699	0.0640831
	2651	-9.1						2700	-0.316374		2700	0.0640831
	2652	-7.79						2701	-0.315733		2701	0.0689102
	2653	-6.621						2702	-0.315733		2702	0.0689102
	2654	-4.63						2703	-0.313374		2703	0.0757628
	2655	-0.665						2704	-0.313374		2704	0.0757628
	2656	3.185						2705	-0.291288		2705	0.105768
	2657	2.951						2706	-0.345419		2706	0.0489707
	2658	1.312						2707	-0.331206		2707	0.06407
	2659	0.64						2708	-0.331206		2708	0.06407
	2660	3.915						2709	-0.331206		2709	0.06407
	2661	7.106						2710	-0.359286		2710	0.0400243
	2662	5.91						2711	-0.323551		2711	0.0708555
	2663	2.324						2712	-0.323551		2712	0.0708555
	2664	-0.944						2713	-0.282142		2713	0.124103
	2665	-0.758						2714	-0.282142		2714	0.124103
	2666	-0.572						2715	-0.282142		2715	0.124103
	2667	0.031						2716	-0.282142		2716	0.124103
	2668	0.953						2717	-0.282142		2717	0.124103
	2669	1.85						2718	-0.282142		2718	0.124103
	2670	1.668						2719	-0.228874		2719	0.223774
	2671	1.485						2720	-0.228874		2720	0.223774
	2672	1.215						2721	-0.15125		2721	0.433508
	2673	0.848						2722	-0.154065		2722	0.416297
	2674	0.479						2723	-0.149819		2723	0.437924
	2675	-1.963						2724	-0.149819		2724	0.437924
	2676	-4.618						2725	-0.166311		2725	0.39765
	2677	-6.36						2726	-0.166311		2726	0.39765
	2678	-6.554						2727	-0.166311		2727	0.39765
	2679	-6.749						2728	-0.150543		2728	0.435688
	2680	-9.568						2729	-0.173862		2729	0.376257
	2681	-12.972						2730	-0.177479		2730	0.357022
	2682	-16.27						2731	-0.168564		2731	0.391195
	2683	-19.187						2732	-0.125435		2732	0.516764
	2684	-22.155						2733	-0.127789		2733	0.516966
	2685	-24.042						2734	-0.127789		2734	0.516966
	2686	-25.561						2735	-0.127789		2735	0.516966
	2687	-26.171						2736	-0.125152		2736	0.517718
	2688	-23.136						2737	-0.104968		2737	0.595012
	2689	-20.152						2738	-0.12183		2738	0.528976
	2690	-18.037						2739	-0.0905831		2739	0.646657
	2691	-16.375						2740	-0.0905831		2740	0.646657
	2692	-15.089						2741	-0.0838843		2741	0.677421
	2693	-16.738						2742	-0.0590081		2742	0.7655
	2694	-18.403						2743	-0.0607012		2743	0.763594
	2695	-18.66						2744	-0.0607012		2744	0.763594
	2696	-17.824						2745	-0.074723		2745	0.716767
	2697	-17.024						2746	-0.0721988		2746	0.720439
	2698	-17.856						2747	-0.0472457		2747	0.818724
	2699	-18.692						2748	-0.0472457		2748	0.818724
	2700	-17.845						2749	-0.0314813		2749	0.88125
	2701	-15.156						2750	-0.0314813		2750	0.88125
	2702	-12.51						2751	-0.0184261		2751	0.931898
	2703	-18.232						2752	-0.0184261		2752	0.931898
	2704	-24.835						2753	-0.0184261		2753	0.931898
	2705	-28.775						2754	-0.0184261		2754	0.931898
	2706	-28.112						2755	0.0466006		2755	0.832778
	2707	-27.45						2756	0.0466006		2756	0.832778
	2708	-26.241						2757	0.133479		2757	0.553726
	2709	-24.933						2758	0.098134		2758	0.655983
	2710	-24.394						2759	0.098134		2759	0.655983
	2711	-25.698						2760	0.098134		2760	0.655983
	2712	-27.01						2761	0.098134		2761	0.655983
	2713	-29.161						2762	0.098134		2762	0.655983
	2714	-31.619						2763	0.0176036		2763	0.938023
	2715	-33.281						2764	0.0179968		2764	0.935042
	2716	-31.7						2765	0.118091		2765	0.600694
	2717	-30.131						2766	0.118091		2766	0.600694
	2718	-29.596						2767	0.125654		2767	0.587324
	2719	-29.596						2768	0.125654		2768	0.587324
	2720	-29.521						2769	0.121354		2769	0.610293
	2721	-28.855						2770	0.0678459		2770	0.770128
	2722	-28.191						2771	0.0678459		2771	0.770128
	2723	-26.534						2772	0.0678459		2772	0.770128
	2724	-24.141						2773	0.124259		2773	0.601704
	2725	-21.806						2774	0.124259		2774	0.601704
	2726	-20.742						2775	-0.0523501		2775	0.83145
	2727	-19.685						2776	-0.0483102		2776	0.839717
	2728	-17.74						2777	-0.190293		2777	0.435199
	2729	-14.847						2778	-0.214109		2778	0.364699
	2730	-12.006						2779	-0.214109		2779	0.364699
	2731	-10.322						2780	-0.214109		2780	0.364699
	2732	-8.738						2781	-0.195807		2781	0.421754
	2733	-6.871						2782	-0.195807		2782	0.421754
	2734	-4.556						2783	-0.195807		2783	0.421754
	2735	-2.278						2784	-0.195807		2784	0.421754
	2736	0.429						2785	-0.191059		2785	0.44759
	2737	3.169						2786	-0.191743		2786	0.431641
	2738	4.75						2787	-0.19727		2787	0.432678
	2739	3.675						2788	-0.183025		2788	0.453257
	2740	2.59						2789	-0.183025		2789	0.453257
	2741	4.212						2790	-0.167276		2790	0.480871
	2742	6.695						2791	-0.214831		2791	0.377111
	2743	8.246						2792	-0.201583		2792	0.39407
	2744	6.324						2793	-0.228706		2793	0.346298
	2745	4.371						2794	-0.228706		2794	0.346298
	2746	4.408						2795	-0.228706		2795	0.346298
	2747	5.477						2796	-0.229375		2796	0.330654
	2748	6.336						2797	-0.229375		2797	0.330654
	2749	5.63						2798	-0.232663		2798	0.310141
	2750	4.919						2799	-0.232663		2799	0.310141
	2751	3.796						2800	-0.22574		2800	0.312436
	2752	2.349						2801	-0.22574		2801	0.312436
	2753	0.929						2802	-0.22574		2802	0.312436
	2754	1.297						2803	-0.22574		2803	0.312436
	2755	1.663						2804	-0.20607		2804	0.345505
	2756	2.115						2805	-0.20607		2805	0.345505
	2757	2.66						2806	-0.20607		2806	0.345505
	2758	3.203						2807	-0.140641		2807	0.532448
	2759	1.373						2808	-0.131065		2808	0.551112
	2760	-0.658						2809	-0.131065		2809	0.551112
	2761	-1.699						2810	-0.131065		2810	0.551112
	2762	-1.137						2811	-0.0865165		2811	0.701846
	2763	-0.578						2812	-0.108372		2812	0.622576
	2764	-0.491						2813	-0.108372		2813	0.622576
	2765	-0.491						2814	-0.103819		2814	0.629262
	2766	0.00545						2815	-0.103819		2815	0.629262
	2767	1.661						2816	-0.070705		2816	0.736987
	2768	3.296						2817	-0.070705		2817	0.736987
	2769	3.969						2818	-0.070705		2818	0.736987
	2770	4.327						2819	-0.070705		2819	0.736987
	2771	4.056						2820	-0.0665781		2820	0.746585
	2772	1.336						2821	-0.0665781		2821	0.746585
	2773	-1.442						2822	-0.0665781		2822	0.746585
	2774	-2.77						2823	-0.0482942		2823	0.818681
	2775	-3.338						2824	-0.0505059		2824	0.80644
	2776	-3.666						2825	-0.0505059		2825	0.80644
	2777	-2.152						2826	-0.0490861		2826	0.8079
	2778	-0.656						2827	-0.0490861		2827	0.8079
	2779	0.509						2828	-0.0490861		2828	0.8079
	2780	1.428						2829	-0.0531929		2829	0.796349
	2781	2.327						2830	-0.0531929		2830	0.796349
	2782	2.69						2831	-0.0265393		2831	0.899792
	2783	3.052						2832	-0.0265393		2832	0.899792
	2784	2.979						2833	-0.0809017		2833	0.707069
	2785	2.435						2834	-0.0989112		2834	0.638074
	2786	1.889						2835	-0.0989112		2835	0.638074
	2787	0.997						2836	-0.0989112		2836	0.638074
	2788	0.075						2837	-0.0930984		2837	0.665246
	2789	-0.273						2838	-0.0930984		2838	0.665246
	2790	0.282						2839	-0.053547		2839	0.808273
	2791	0.835						2840	-0.053547		2840	0.808273
	2792	0.142						2841	-0.053547		2841	0.808273
	2793	-0.786						2842	-0.0991581		2842	0.644813
	2794	-2.283						2843	-0.132638		2843	0.546302
	2795	-5.136						2844	-0.132638		2844	0.546302
	2796	-8.048						2845	-0.132638		2845	0.546302
	2797	-8.634						2846	-0.132638		2846	0.546302
	2798	-8.45						2847	-0.132283		2847	0.557315
	2799	-8.333						2848	-0.132283		2848	0.557315
	2800	-10.179						2849	-0.132283		2849	0.557315
	2801	-12.047						2850	-0.132997		2850	0.545208
	2802	-14.76						2851	-0.132997		2851	0.545208
	2803	-19.412						2852	-0.132997		2852	0.545208
	2804	-24.194						2853	-0.132997		2853	0.545208
	2805	-26.704						2854	-0.1259		2854	0.557743
	2806	-27.524						2855	-0.1259		2855	0.557743
	2807	-28.349						2856	-0.129901		2856	0.535994
	2808	-27.582						2857	-0.129901		2857	0.535994
	2809	-26.557						2858	-0.00402989		2858	0.984412
	2810	-25.456						2859	0.0045833		2859	0.982653
	2811	-23.837						2860	0.0045833		2860	0.982653
	2812	-22.232						2861	0.0045833		2861	0.982653
	2813	-21.367						2862	-0.00398011		2862	0.984605
	2814	-21.566						2863	-0.00398011		2863	0.984605
	2815	-21.765						2864	-0.00398011		2864	0.984605
	2816	-21.422						2865	-0.0945539		2865	0.653017
	2817	-20.826						2866	-0.0857178		2866	0.677155
	2818	-20.233						2867	-0.0857178		2867	0.677155
	2819	-16.842						2868	-0.0857178		2868	0.677155
	2820	-13.394						2869	-0.0857178		2869	0.677155
	2821	-10.49						2870	-0.0959173		2870	0.634134
	2822	-9.193						2871	0.0460244		2871	0.823337
	2823	-7.908						2872	0.0460244		2872	0.823337
	2824	-6.175						2873	0.0460244		2873	0.823337
	2825	-4.022						2874	0.0460244		2874	0.823337
	2826	-1.902						2875	0.0460244		2875	0.823337
	2827	0.052						2876	0.0460244		2876	0.823337
	2828	1.94						2877	0.0460665		2877	0.826918
	2829	3.726						2878	0.0460665		2878	0.826918
	2830	4.229						2879	0.14814		2879	0.48968
	2831	4.73						2880	0.14814		2880	0.48968
	2832	4.846						2881	0.14814		2881	0.48968
	2833	4.178						2882	0.14814		2882	0.48968
	2834	3.506						2883	0.14814		2883	0.48968
	2835	3.748						2884	0.14814		2884	0.48968
	2836	4.585						2885	0.14814		2885	0.48968
	2837	5.417						2886	0.14814		2886	0.48968
	2838	4.641						2887	0.224506		2887	0.30307
	2839	3.636						2888	0.224506		2888	0.30307
	2840	2.519						2889	0.267053		2889	0.229579
	2841	0.812						2890	0.267053		2890	0.229579
	2842	-0.918						2891	0.267383		2891	0.241294
	2843	-2.44						2892	0.268092		2892	0.227703
	2844	-3.682						2893	0.234094		2893	0.30709
	2845	-4.931						2894	0.234094		2894	0.30709
	2846	-6.318						2895	0.234094		2895	0.30709
	2847	-7.773						2896	0.155899		2896	0.488435
	2848	-9.242						2897	0.152329		2897	0.50978
	2849	-8.555						2898	0.152329		2898	0.50978
	2850	-7.822						2899	0.142446		2899	0.549116
	2851	-7.829						2900	0.0780959		2900	0.736508
	2852	-10.038						2901	0.0518505		2901	0.828133
	2853	-12.281						2902	0.0518505		2902	0.828133
	2854	-12.357						2903	0.0518505		2903	0.828133
	2855	-10.485						2904	-0.146146		2904	0.527306
	2856	-8.636						2905	-0.23199		2905	0.325016
	2857	-8.566						2906	-0.484434		2906	0.0260496
	2858	-8.934						2907	-0.484434		2907	0.0260496
	2859	-9.303						2908	-0.484434		2908	0.0260496
	2860	-9.673						2909	-0.520883		2909	0.0185283
	2861	-10.043						2910	-0.520883		2910	0.0185283
	2862	-9.568						2911	-0.520883		2911	0.0185283
	2863	-7.548						2912	-0.580858		2912	0.00575966
	2864	-5.554						2913	-0.570196		2913	0.00866465
	2865	-3.255						2914	-0.570196		2914	0.00866465
	2866	-0.798						2915	-0.589324		2915	0.00792496
	2867	1.616						2916	-0.589324		2916	0.00792496
	2868	0.929						2917	-0.611419		2917	0.00701555
	2869	-0.105						2918	-0.591083		2918	0.00769515
	2870	-1.331						2919	-0.591083		2919	0.00769515
	2871	-3.443						2920	-0.551971		2920	0.0116257
	2872	-5.587						2921	-0.552231		2921	0.0142194
	2873	-6.291						2922	-0.552231		2922	0.0142194
	2874	-5.21						2923	-0.552231		2923	0.0142194
	2875	-4.137						2924	-0.507437		2924	0.0223806
	2876	-3.714						2925	-0.497194		2925	0.0303246
	2877	-3.536						2926	-0.497194		2926	0.0303246
	2878	-3.359						2927	-0.494379		2927	0.0370198
	2879	-2.124						2928	-0.492961		2928	0.0319902
	2880	-0.9						2929	-0.492961		2929	0.0319902
	2881	-0.018						2930	-0.492961		2930	0.0319902
	2882	-0.018						2931	-0.492961		2931	0.0319902
	2883	-0.018						2932	-0.466415		2932	0.0381735
	2884	-2.314						2933	-0.466415		2933	0.0381735
	2885	-6.601						2934	-0.497334		2934	0.021797
	2886	-11.017						2935	-0.537087		2935	0.0146095
	2887	-11.965						2936	-0.537087		2936	0.0146095
	2888	-12.153						2937	-0.537087		2937	0.0146095
	2889	-12.268						2938	-0.535743		2938	0.0123102
	2890	-11.704						2939	-0.535743		2939	0.0123102
	2891	-11.143						2940	-0.535743		2940	0.0123102
	2892	-11.139						2941	-0.535743		2941	0.0123102
	2893	-12.076						2942	-0.550452		2942	0.00794181
	2894	-13.019						2943	-0.526027		2943	0.0143109
	2895	-12.863						2944	-0.534359		2944	0.0104105
	2896	-12.109						2945	-0.534359		2945	0.0104105
	2897	-11.359						2946	-0.526592		2946	0.0098384
	2898	-11.818						2947	-0.526592		2947	0.0098384
	2899	-12.382						2948	-0.526592		2948	0.0098384
	2900	-12.281						2949	-0.526592		2949	0.0098384
	2901	-9.483						2950	-0.526592		2950	0.0098384
	2902	-6.736						2951	-0.553118		2951	0.00758383
	2903	-4.881						2952	-0.539181		2952	0.00793207
	2904	-3.988						2953	-0.539181		2953	0.00793207
	2905	-3.101						2954	-0.542097		2954	0.00621091
	2906	-0.914						2955	-0.539936		2955	0.00782836
	2907	1.672						2956	-0.540364		2956	0.00641112
	2908	4.128						2957	-0.540687		2957	0.00772625
	2909	2.781						2958	-0.540687		2958	0.00772625
	2910	1.42						2959	-0.613707		2959	0.00238279
	2911	0.503						2960	-0.607767		2960	0.00209635
	2912	0.675						2961	-0.607767		2961	0.00209635
	2913	0.847						2962	-0.5947		2962	0.00217701
	2914	-0.16						2963	-0.595199		2963	0.00273473
	2915	-2.078						2964	-0.595199		2964	0.00273473
	2916	-4.023						2965	-0.595199		2965	0.00273473
	2917	-3.726						2966	-0.628552		2966	0.00100382
	2918	-3.017						2967	-0.632733		2967	0.00119512
	2919	-2.375						2968	-0.632733		2968	0.00119512
	2920	-2.199						2969	-0.632733		2969	0.00119512
	2921	-2.023						2970	-0.586519		2970	0.00259231
	2922	-2.124						2971	-0.588893		2971	0.00311247
	2923	-2.652						2972	-0.588893		2972	0.00311247
	2924	-3.182						2973	-0.588893		2973	0.00311247
	2925	-5.628						2974	-0.563438		2974	0.00414324
	2926	-9.091						2975	-0.563438		2975	0.00414324
	2927	-12.634						2976	-0.563438		2976	0.00414324
	2928	-11.418						2977	-0.563438		2977	0.00414324
	2929	-9.928						2978	-0.563438		2978	0.00414324
	2930	-9.174						2979	-0.563438		2979	0.00414324
	2931	-11.03						2980	-0.563438		2980	0.00414324
	2932	-12.908						2981	-0.563438		2981	0.00414324
	2933	-13.776						2982	-0.563438		2982	0.00414324
	2934	-13.586						2983	-0.563438		2983	0.00414324
	2935	-13.397						2984	-0.563438		2984	0.00414324
	2936	-13.353						2985	-0.563438		2985	0.00414324
	2937	-13.353						2986	-0.563438		2986	0.00414324
	2938	-13.217						2987	-0.563438		2987	0.00414324
	2939	-10.031						2988	-0.563438		2988	0.00414324
	2940	-6.91						2989	-0.563438		2989	0.00414324
	2941	-5.383						2990	-0.550445		2990	0.00435651
	2942	-7.192						2991	-0.550445		2991	0.00435651
	2943	-9.024						2992	-0.550445		2992	0.00435651
	2944	-10.657						2993	-0.551606		2993	0.00520268
	2945	-12.155						2994	-0.552275		2994	0.00420235
	2946	-13.666						2995	-0.552275		2995	0.00420235
	2947	-10.611						2996	-0.552275		2996	0.00420235
	2948	-6.932						2997	-0.540316		2997	0.00641681
	2949	-3.517						2998	-0.540316		2998	0.00641681
	2950	-1.23						2999	-0.540316		2999	0.00641681
	2951	1.02						3000	-0.540316		3000	0.00641681
	2952	3.052						3001	-0.541417		3001	0.00762798
	2953	4.802						3002	-0.541417		3002	0.00762798
	2954	6.608						3003	-0.541417		3003	0.00762798
	2955	9.501						3004	-0.438622		3004	0.0320252
	2956	12.323						3005	-0.410261		3005	0.0518474
	2957	12.524						3006	-0.410261		3006	0.0518474
	2958	12.524						3007	-0.295582		3007	0.181697
	2959	10.782						3008	-0.377472		3008	0.0757821
	2960	8.54						3009	-0.377472		3009	0.0757821
	2961	9.5						3010	-0.377472		3010	0.0757821
	2962	12.123						3011	-0.377472		3011	0.0757821
	2963	13.471						3012	-0.377472		3012	0.0757821
	2964	13.668						3013	-0.310488		3013	0.159621
	2965	11.99						3014	-0.310488		3014	0.159621
	2966	7.093						3015	-0.310488		3015	0.159621
	2967	2.876						3016	-0.310488		3016	0.159621
	2968	1.357						3017	-0.310488		3017	0.159621
	2969	0.326						3018	-0.310488		3018	0.159621
	2970	3.584						3019	-0.321294		3019	0.155556
	2971	6.76						3020	-0.321294		3020	0.155556
	2972	4.827						3021	-0.348415		3021	0.132204
	2973	2.685						3022	-0.348415		3022	0.132204
	2974	2.676						3023	-0.348415		3023	0.132204
	2975	3.108						3024	-0.348415		3024	0.132204
	2976	0.379						3025	-0.391471		3025	0.097427
	2977	-3.865						3026	-0.445055		3026	0.0492584
	2978	-5.158						3027	-0.445055		3027	0.0492584
	2979	-4.018						3028	-0.445055		3028	0.0492584
	2980	-3.642						3029	-0.465849		3029	0.0444091
	2981	-4.323						3030	-0.465849		3030	0.0444091
	2982	-5.78						3031	-0.465849		3031	0.0444091
	2983	-9.269						3032	-0.465849		3032	0.0444091
	2984	-12.151						3033	-0.470856		3033	0.0485831
	2985	-10.957						3034	-0.470856		3034	0.0485831
	2986	-9.782						3035	-0.437451		3035	0.0790861
	2987	-10.255						3036	-0.437451		3036	0.0790861
	2988	-10.729						3037	-0.437451		3037	0.0790861
	2989	-6.917						3038	-0.42766		3038	0.0766712
	2990	-2.581						3039	-0.410748		3039	0.101467
	2991	1.623						3040	-0.410748		3040	0.101467
	2992	5.695						3041	-0.410748		3041	0.101467
	2993	6.316						3042	-0.41498		3042	0.0868175
	2994	4.626						3043	-0.356382		3043	0.160294
	2995	3.404						3044	-0.311795		3044	0.207831
	2996	2.758						3045	-0.303302		3045	0.23664
	2997	2.109						3046	-0.303302		3046	0.23664
	2998	1.457						3047	-0.327713		3047	0.215311
	2999	0.961						3048	-0.243609		3048	0.346079
	3000	1.18						3049	-0.243609		3049	0.346079
	3001	1.368						3050	-0.256305		3050	0.304598
	3002	0.931						3051	-0.256305		3051	0.304598
	3003	0.492						3052	-0.256305		3052	0.304598
	3004	-2.371						3053	-0.306284		3053	0.231832
	3005	-5.548						3054	-0.306284		3054	0.231832
	3006	-7						3055	-0.323622		3055	0.221435
	3007	-7.93						3056	-0.334507		3056	0.189404
	3008	-8.866						3057	-0.327846		3057	0.215115
	3009	-9.807						3058	-0.327846		3058	0.215115
	3010	-10.402						3059	-0.327846		3059	0.215115
	3011	-10.639						3060	-0.348373		3060	0.170575
	3012	-10.877						3061	-0.330627		3061	0.211017
	3013	-11.115						3062	-0.296213		3062	0.248323
	3014	-11.459						3063	-0.275636		3063	0.301463
	3015	-12.177						3064	-0.275636		3064	0.301463
	3016	-12.898						3065	-0.275636		3065	0.301463
	3017	-13.622						3066	-0.280663		3066	0.275194
	3018	-14.35						3067	-0.189014		3067	0.48325
	3019	-14.044						3068	-0.189014		3068	0.48325
	3020	-13.68						3069	-0.189014		3069	0.48325
	3021	-13.317						3070	-0.186877		3070	0.472641
	3022	-12.955						3071	-0.165073		3071	0.541236
	3023	-11.466						3072	-0.165073		3072	0.541236
	3024	-9.45						3073	-0.165073		3073	0.541236
	3025	-7.46						3074	-0.15346		3074	0.556506
	3026	-5.497						3075	-0.140971		3075	0.602536
	3027	-3.47						3076	-0.0381222		3076	0.884505
	3028	-1.338						3077	-0.0381222		3077	0.884505
	3029	0.761						3078	0.00244266		3078	0.992325
	3030	2.827						3079	0.00244266		3079	0.992325
	3031	4.664						3080	0.00244266		3080	0.992325
	3032	5.088						3081	0.00244266		3081	0.992325
	3033	5.511						3082	0.0374161		3082	0.879129
	3034	5.933						3083	0.0374161		3083	0.879129
	3035	6.353						3084	0.0374161		3084	0.879129
	3036	5.164						3085	0.0374161		3085	0.879129
	3037	3.673						3086	0.0108529		3086	0.963779
	3038	2.164						3087	0.0108529		3087	0.963779
	3039	0.637						3088	0.078257		3088	0.735983
	3040	-0.526						3089	0.078257		3089	0.735983
	3041	-1.414						3090	0.078257		3090	0.735983
	3042	-2.309						3091	0.0760177		3091	0.750081
	3043	-3.209						3092	0.145625		3092	0.528795
	3044	-3.91						3093	0.145625		3093	0.528795
	3045	-4.137						3094	0.145625		3094	0.528795
	3046	-4.365						3095	0.161568		3095	0.496174
	3047	-4.593						3096	0.188791		3096	0.412455
	3048	-4.758						3097	0.188791		3097	0.412455
	3049	-2.543						3098	0.188791		3098	0.412455
	3050	-0.363						3099	0.188791		3099	0.412455
	3051	1.783						3100	0.197187		3100	0.379085
	3052	3.893						3101	0.197187		3101	0.379085
	3053	6.766						3102	0.205488		3102	0.346901
	3054	9.683						3103	0.205488		3103	0.346901
	3055	12.522						3104	0.205488		3104	0.346901
	3056	11.034						3105	0.15782		3105	0.483025
	3057	9.526						3106	0.15782		3106	0.483025
	3058	8.116						3107	0.15782		3107	0.483025
	3059	7.499						3108	0.160747		3108	0.463735
	3060	6.88						3109	0.236931		3109	0.288396
	3061	6.376						3110	0.236931		3110	0.288396
	3062	6.22						3111	0.236931		3111	0.288396
	3063	6.064						3112	0.244486		3112	0.260888
	3064	6.027						3113	0.244486		3113	0.260888
	3065	6.184						3114	0.244486		3114	0.260888
	3066	6.34						3115	0.244486		3115	0.260888
	3067	7.601						3116	0.250919		3116	0.236943
	3068	9.893						3117	0.250919		3117	0.236943
	3069	12.14						3118	0.250919		3118	0.236943
	3070	10.678						3119	0.250919		3119	0.236943
	3071	7.013						3120	0.250919		3120	0.236943
	3072	3.231						3121	0.250919		3121	0.236943
	3073	2.317						3122	0.179656		3122	0.390168
	3074	2.317						3123	0.179656		3123	0.390168
	3075	2.317						3124	0.179656		3124	0.390168
	3076	3.743						3125	0.179656		3125	0.390168
	3077	5.326						3126	0.179656		3126	0.390168
	3078	6.869						3127	0.255574		3127	0.228065
	3079	7.179						3128	0.255574		3128	0.228065
	3080	7.488						3129	0.255574		3129	0.228065
	3081	7.598						3130	0.255574		3130	0.228065
	3082	6.512						3131	0.255574		3131	0.228065
	3083	5.417						3132	0.255574		3132	0.228065
	3084	4.225						3133	0.255574		3133	0.228065
	3085	2.789						3134	0.255574		3134	0.228065
	3086	1.336						3135	0.255574		3135	0.228065
	3087	0.192						3136	0.255574		3136	0.228065
	3088	-0.465						3137	0.255574		3137	0.228065
	3089	-1.125						3138	0.255574		3138	0.228065
	3090	-1.994						3139	0.259271		3139	0.232227
	3091	-3.056						3140	0.259271		3140	0.232227
	3092	-4.127						3141	0.259271		3141	0.232227
	3093	-5.206						3142	0.265052		3142	0.210679
	3094	-5.583						3143	0.293674		3143	0.173803
	3095	-5.891						3144	0.293674		3144	0.173803
	3096	-6.2						3145	0.244345		3145	0.273124
	3097	-6.509						3146	0.255183		3146	0.239936
	3098	-6.819						3147	0.255183		3147	0.239936
	3099	-7.129						3148	0.238067		3148	0.262617
	3100	-7.563						3149	0.102598		3149	0.641335
	3101	-8.11						3150	0.102598		3150	0.641335
	3102	-8.658						3151	0.133255		3151	0.554398
	3103	-9.209						3152	0.133255		3152	0.554398
	3104	-9.761						3153	0.133255		3153	0.554398
	3105	-10.315						3154	0.1493		3154	0.496559
	3106	-10.711						3155	0.1493		3155	0.496559
	3107	-10.155						3156	0.1493		3156	0.496559
	3108	-9.601						3157	0.162101		3157	0.471076
	3109	-9.049						3158	0.175643		3158	0.422761
	3110	-8.499						3159	0.175643		3159	0.422761
	3111	-7.951						3160	0.175643		3160	0.422761
	3112	-7.406						3161	0.323056		3161	0.142519
	3113	-7.098						3162	0.326963		3162	0.127803
	3114	-6.865						3163	0.141199		3163	0.530807
	3115	-6.633						3164	0.14147		3164	0.519653
	3116	-6.401						3165	0.14147		3165	0.519653
	3117	-6.169						3166	0.14147		3166	0.519653
	3118	-5.938						3167	0.151914		3167	0.499752
	3119	-5.241						3168	0.147504		3168	0.501809
	3120	-3.791						3169	0.147504		3169	0.501809
	3121	-2.356						3170	0.216515		3170	0.309536
	3122	-0.936						3171	0.00526398		3171	0.980982
	3123	0.469						3172	0.00526398		3172	0.980982
	3124	1.86						3173	0.00526398		3173	0.980982
	3125	3.235						3174	-0.00730704		3174	0.972968
	3126	4.738						3175	-0.0548831		3175	0.803578
	3127	6.223						3176	-0.0548831		3176	0.803578
	3128	7.69						3177	-0.0340946		3177	0.880271
	3129	9.139						3178	-0.0260646		3178	0.906028
	3130	10.57						3179	-0.0219479		3179	0.922769
	3131	11.983						3180	-0.0219479		3180	0.922769
	3132	12.278						3181	-0.0219479		3181	0.922769
	3133	11.878						3182	-0.0219479		3182	0.922769
	3134	11.475						3183	0.00791373		3183	0.972841
	3135	11.072						3184	-0.0131017		3184	0.953854
	3136	10.666						3185	-0.0131017		3185	0.953854
	3137	10.26						3186	-0.0131017		3186	0.953854
	3138	9.899						3187	0.103553		3187	0.655101
	3139	9.694						3188	0.103553		3188	0.655101
	3140	9.49						3189	0.0544793		3189	0.819553
	3141	9.284						3190	0.0517471		3190	0.82372
	3142	9.079						3191	0.0517471		3191	0.82372
	3143	8.873						3192	0.0517471		3192	0.82372
	3144	8.666						3193	-0.0517861		3193	0.828343
	3145	8.049						3194	-0.0185429		3194	0.936414
	3146	7.355						3195	-0.0185429		3195	0.936414
	3147	6.656						3196	-0.0185429		3196	0.936414
	3148	5.954						3197	-0.0468971		3197	0.84435
	3149	5.248						3198	-0.0468971		3198	0.84435
	3150	4.537						3199	-0.0468971		3199	0.84435
	3151	3.989						3200	-0.0822971		3200	0.722858
	3152	3.631						3201	-0.0793094		3201	0.739611
	3153	3.271						3202	-0.0793094		3202	0.739611
	3154	2.911						3203	-0.0528206		3203	0.829956
	3155	2.549						3204	0.0292222		3204	0.902664
	3156	2.187						3205	0.0292222		3205	0.902664
	3157	1.872						3206	0.0292222		3206	0.902664
	3158	2.09						3207	0.0292222		3207	0.902664
	3159	2.308						3208	0.0582706		3208	0.801898
	3160	2.525						3209	0.125009		3209	0.599494
	3161	2.742						3210	0.125009		3210	0.599494
	3162	2.959						3211	0.125009		3211	0.599494
	3163	3.175						3212	0.125009		3212	0.599494
	3164	3.643						3213	0.182376		3213	0.454889
	3165	4.216						3214	0.111118		3214	0.640938
	3166	4.786						3215	0.111118		3215	0.640938
	3167	5.354						3216	0.111118		3216	0.640938
	3168	5.919						3217	0.115974		3217	0.636355
	3169	6.481						3218	0.115974		3218	0.636355
	3170	7.152						3219	0.115974		3219	0.636355
	3171	8.055						3220	0.101468		3220	0.670355
	3172	8.952						3221	0.101468		3221	0.670355
	3173	9.841						3222	0.0687941		3222	0.767
	3174	10.724						3223	0.216353		3223	0.359575
	3175	11.599						3224	0.216353		3224	0.359575
	3176	12.468						3225	0.216353		3225	0.359575
	3177	11.649						3226	0.257353		3226	0.26007
	3178	10.706						3227	0.257353		3227	0.26007
	3179	9.755						3228	0.257353		3228	0.26007
	3180	8.797						3229	0.257353		3229	0.26007
	3181	7.83						3230	0.173133		3230	0.440997
	3182	6.855						3231	0.173133		3231	0.440997
	3183	6.688						3232	0.173133		3232	0.440997
	3184	7.177						3233	0.173133		3233	0.440997
	3185	7.664						3234	0.269005		3234	0.214535
	3186	8.149						3235	0.269005		3235	0.214535
	3187	8.632						3236	0.269005		3236	0.214535
	3188	9.113						3237	0.269005		3237	0.214535
	3189	9.534						3238	0.12784		3238	0.551642
	3190	9.671						3239	0.12784		3239	0.551642
	3191	9.807						3240	0.12784		3240	0.551642
	3192	9.943						3241	0.12784		3241	0.551642
	3193	10.079						3242	0.12784		3242	0.551642
	3194	10.215						3243	0.12294		3243	0.576267
	3195	10.351						3244	0.12294		3244	0.576267
	3196	10.273						3245	0.12294		3245	0.576267
	3197	10.137						3246	0.101727		3246	0.636225
	3198	10.001						3247	0.0857571		3247	0.697233
	3199	9.865						3248	0.0857571		3248	0.697233
	3200	9.729						3249	0.119284		3249	0.596996
	3201	9.592						3250	0.119284		3250	0.596996
	3202	9.012						3251	0.119284		3251	0.596996
	3203	7.769						3252	0.119756		3252	0.586258
	3204	6.514						3253	0.119756		3253	0.586258
	3205	5.245						3254	0.119756		3254	0.586258
	3206	3.963						3255	0.0676717		3255	0.764769
	3207	2.668						3256	0.0658818		3256	0.765197
	3208	1.399						3257	0.0658818		3257	0.765197
	3209	1.91						3258	0.0658818		3258	0.765197
	3210	2.418						3259	0.0844554		3259	0.708645
	3211	2.924						3260	0.0891101		3260	0.685969
	3212	3.429						3261	0.0891101		3261	0.685969
	3213	3.931						3262	0.0891101		3262	0.685969
	3214	4.431						3263	0.105789		3263	0.639391
	3215	4.246						3264	0.105789		3264	0.639391
	3216	3.673						3265	0.108594		3265	0.639385
	3217	3.098						3266	0.108594		3266	0.639385
	3218	2.52						3267	0.108594		3267	0.639385
	3219	1.939						3268	0.108594		3268	0.639385
	3220	1.356						3269	0.108357		3269	0.649306
	3221	1.071						3270	0.108357		3270	0.649306
	3222	1.656						3271	0.162809		3271	0.505441
	3223	2.238						3272	0.133543		3272	0.574598
	3224	2.817						3273	0.133543		3273	0.574598
	3225	3.394						3274	0.133543		3274	0.574598
	3226	3.968						3275	0.132644		3275	0.588279
	3227	4.539						3276	0.132644		3276	0.588279
	3228	3.924						3277	0.132644		3277	0.588279
	3229	3.134						3278	0.132644		3278	0.588279
	3230	2.339						3279	0.150255		3279	0.551772
	3231	1.539						3280	0.150255		3280	0.551772
	3232	0.733						3281	0.150255		3281	0.551772
	3233	-0.077						3282	0.150255		3282	0.551772
	3234	0.236						3283	0.150255		3283	0.551772
	3235	1.702						3284	0.150255		3284	0.551772
	3236	3.151						3285	0.149943		3285	0.565694
	3237	4.584						3286	0.149943		3286	0.565694
	3238	6.001						3287	0.149943		3287	0.565694
	3239	7.401						3288	0.134628		3288	0.594305
	3240	8.635						3289	0.134628		3289	0.594305
	3241	8.635						3290	0.14174		3290	0.56271
	3242	8.635						3291	0.158433		3291	0.530068
	3243	8.635						3292	0.158433		3292	0.530068
	3244	8.635						3293	0.158433		3293	0.530068
	3245	8.635						3294	0.157849		3294	0.518666
	3246	8.635						3295	0.146717		3295	0.561282
	3247	8.685						3296	0.146717		3296	0.561282
	3248	8.754						3297	0.146717		3297	0.561282
	3249	8.823						3298	0.169286		3298	0.488416
	3250	8.891						3299	0.169286		3299	0.488416
	3251	8.96						3300	0.169286		3300	0.488416
	3252	9.029						3301	0.250163		3301	0.316733
	3253	8.743						3302	0.26777		3302	0.267716
	3254	7.776						3303	0.26777		3303	0.267716
	3255	6.801						3304	0.229852		3304	0.329621
	3256	5.817						3305	0.14187		3305	0.562347
	3257	4.826						3306	0.141649		3306	0.551375
	3258	3.826						3307	0.141649		3307	0.551375
	3259	2.819						3308	0.141649		3308	0.551375
	3260	2.849						3309	0.223799		3309	0.357024
	3261	2.921						3310	0.223799		3310	0.357024
	3262	2.993						3311	0.223799		3311	0.357024
	3263	3.065						3312	0.223799		3312	0.357024
	3264	3.137						3313	0.223799		3313	0.357024
	3265	3.209						3314	0.223799		3314	0.357024
	3266	2.334						3315	0.191039		3315	0.447638
	3267	0.751						3316	0.176951		3316	0.468638
	3268	-0.851						3317	0.176951		3317	0.468638
	3269	-2.472						3318	0.176951		3318	0.468638
	3270	-4.112						3319	0.176951		3319	0.468638
	3271	-3.589						3320	0.150371		3320	0.526868
	3272	-2.743						3321	0.149004		3321	0.542649
	3273	-1.934						3322	0.149004		3322	0.542649
	3274	-2.943						3323	0.149192		3323	0.554622
	3275	-3.959						3324	0.149192		3324	0.554622
	3276	-4.619						3325	0.149192		3325	0.554622
	3277	-3.428						3326	0.149192		3326	0.554622
	3278	-2.248						3327	0.143789		3327	0.581927
	3279	-2.168						3328	0.16404		3328	0.515417
	3280	-4.538						3329	0.16404		3329	0.515417
	3281	-6.949						3330	0.16404		3330	0.515417
	3282	-10.291						3331	0.165894		3331	0.524561
	3283	-14.793						3332	0.165894		3332	0.524561
	3284	-19.423						3333	0.165894		3333	0.524561
	3285	-22.323						3334	0.165894		3334	0.524561
	3286	-24.05						3335	-0.0319729		3335	0.906427
	3287	-25.793						3336	-0.0119159		3336	0.963797
	3288	-25.787						3337	-0.0119159		3337	0.963797
	3289	-25.204						3338	-0.0119159		3338	0.963797
	3290	-24.623						3339	-0.114342		3339	0.673278
	3291	-20.567						3340	-0.137165		3340	0.599611
	3292	-16.228						3341	-0.137165		3341	0.599611
	3293	-11.999						3342	-0.137165		3342	0.599611
	3294	-9.107						3343	-0.137165		3343	0.599611
	3295	-8.618						3344	-0.135056		3344	0.593123
	3296	-8.13						3345	-0.135056		3345	0.593123
	3297	-7.643						3346	-0.135056		3346	0.593123
	3298	-7.158						3347	-0.218266		3347	0.400011
	3299	-6.465						3348	-0.177731		3348	0.480458
	3300	-5.027						3349	-0.177731		3349	0.480458
	3301	-3.603						3350	-0.177731		3350	0.480458
	3302	-2.193
	3303	-0.798
	3304	0.556
	3305	1.651
	3306	2.737
	3307	3.813
	3308	4.88
	3309	5.938
	3310	5.112
	3311	4.225
	3312	3.331
	3313	2.432
	3314	1.526
	3315	1.311
	3316	1.22
	3317	1.128
	3318	1.037
	3319	0.946
	3320	0.656
	3321	0.289
	3322	-0.079
	3323	-0.447
	3324	-0.817
	3325	-1.86
	3326	-3.361
	3327	-4.877
	3328	-6.41
	3329	-7.959
	3330	-8.304
	3331	-7.332
	3332	-6.366
	3333	-5.406
	3334	-4.453
	3335	-3.405
	3336	-2.184
	3337	-0.975
	3338	0.225
	3339	1.413
	3340	2.233
	3341	1.871
	3342	1.508
	3343	1.143
	3344	0.778
	3345	0.502
	3346	0.96
	3347	1.416
	3348	1.87
	3349	2.322
	3350	2.773
	3351	3.311
	3352	3.848
	3353	4.383
	3354	4.915
	3355	5.445
	3356	5.212
	3357	4.859
	3358	4.504
	3359	4.148
	3360	3.791
	3361	2.368
	3362	0.549
	3363	-1.296
	3364	-3.166
	3365	-5.062
	3366	-5.794
	3367	-5.794
	3368	-5.794
	3369	-5.794
	3370	-5.794
	3371	-5.321
	3372	-4.369
	3373	-3.422
	3374	-2.482
	3375	-1.548
	3376	-0.655
	3377	0.174
	3378	0.998
	3379	1.817
	3380	2.631
	3381	3.418
	3382	4.132
	3383	4.843
	3384	5.549
	3385	6.252
	3386	6.809
	3387	6.373
	3388	5.934
	3389	5.495
	3390	5.053
	3391	4.611
	3392	4.522
	3393	4.433
	3394	4.345
	3395	4.256
	3396	4.167
	3397	4.624
	3398	5.155
	3399	5.684
	3400	6.211

## Sheet: Supplementary Figure 6
	Panel A							Panel B			Panel C
	Series 1: ODP 846 Alkenone SST Record			Series 2: ODP 1208 Alkenone SST Record				Series 1: Alkenone SST gradient between ODP 846 and 1208			Series 1: Interpolated Difference in d18O between 1208 and 1209
	from Herbert et al., 2016 (DOI: 10.1038/ngeo2813)			from Martinez-Garcia et al., 2014 (DOI: 10.1126/science.1246848)
	Age (ka)	Alkenone SST (deg C)		Age (ka)	Alkenone SST (deg C)			Age (ka)	Difference in Alkenone SST (deg C)		Age (ka)	Difference in d18O	10-ka filtered difference in d18O
	2401.55	24.6		2492.5	18.3464			2492	5.25362		2400	-0.05	-0.146779
	2403.82	24.8		2494.79	18.8591			2494	4.94088		2408	-0.29	-0.178277
	2406.08	24.4		2497.02	18.9143			2498	5.58568		2412	-0.25	-0.209231
	2408.35	25		2499.91	19.3113			2500	5.58869		2414	-0.35	-0.223262
	2410.62	25.2		2501.47	19.7283			2502	5.67168		2416	-0.16	-0.215646
	2412.89	25.1		2503.69	19.9663			2504	5.38369		2420	-0.295	-0.191869
	2415.16	25.1		2506.59	19.8675			2506	5.23253		2422	-0.16	-0.164349
	2417.43	25.4		2508.14	20.3719			2508	4.12812		2426	0.25	-0.146717
	2419.69	25.1		2510.37	19.8972			2510	3.90279		2428	-0.51	-0.142697
	2421.6	24.5		2512.5	19.391			2512	3.75901		2430	-0.06	-0.145858
	2423.57	23.6		2514.77	16.3856			2514	6.61443		2442	-0.06	-0.151747
	2425.59	22.6		2516.23	15.9576			2516	7.24244		2444	-0.32	-0.159817
	2427.6	22.8		2518.06	16.7813			2518	6.51872		2446	-0.09	-0.169902
	2429.82	22.8		2519.89	16.7402			2520	6.60981		2448	-0.17	-0.183785
	2431.88	23.3		2521.72	15.9107			2522	7.58935		2456	-0.19	-0.203264
	2434.22	22.9		2523.54	16.0462			2524	7.75384		2458	-0.15	-0.225997
	2436.64	22.8		2525.37	17.9533			2526	5.44675		2464	-0.34	-0.244924
	2439.05	22.8		2527.2	17.6369			2528	5.5631		2472	-0.51	-0.254245
	2441.47	22.7		2529.57	16.7911			2530	6.14685		2474	0.15	-0.25784
	2443.49	22.9		2530.85	16.9152			2532	5.49828		2476	-0.53	-0.264856
	2445.68	23.1		2532.68	18.1017			2536	5.25728		2480	-0.075	-0.279175
	2447.73	23.3		2535.06	18.503			2538	5.98029		2484	-0.56	-0.300861
	2449.74	23.7		2536.34	18.7824			2540	4.89625		2494	-0.05	-0.332011
	2451.56	23.9		2538.16	18.3197			2542	4.70131		2496	-0.25	-0.371971
	2453.57	23.8		2540	19.7037			2544	5.30008		2498	-0.61	-0.407329
	2455.67	24.2		2542.25	19.8987			2556	5.15653		2502	-0.64	-0.418333
	2458.15	23.8		2544.5	19.7999			2560	5.4276		2504	-0.245	-0.398383
	2460.99	25		2546.76	20.0768			2562	5.235		2508	-0.26	-0.35547
	2463.57	25		2555.12	20.6285			2564	5.7039		2510	-0.42	-0.296592
	2466.15	25.2		2556.89	19.8584			2566	5.92944		2512	-0.485	-0.22638
	2469.13	25.3		2559.41	19.7724			2570	5.84056		2514	0.08	-0.160597
	2472.26	25.2		2561.93	19.565			2572	5.57098		2516	0.02	-0.124406
	2475.47	24.8		2564.45	19.0961			2574	5.41587		2522	0.08	-0.130994
	2478.64	24.8		2566.97	19.0706			2578	5.16064		2524	-0.31	-0.168221
	2481.31	24.7		2569.49	18.9224			2580	5.32766		2528	-0.51	-0.210379
	2483.24	24.4		2570.25	19.5965			2582	5.17402		2530	-0.04	-0.241338
	2485.26	24.2		2572	19.438			2586	5.59713		2532	-0.325	-0.260715
	2487.09	24.1		2572.5	19.82			2588	5.81448		2538	-0.22	-0.271888
	2488.92	24.2		2574.31	19.9841			2590	5.8913		2542	-0.45	-0.276517
	2491.02	23.6		2577.13	20.3394			2594	5.35052		2546	-0.03	-0.278381
	2493.32	23.8		2579.69	20.4723			2596	4.92965		2548	-0.34	-0.280849
	2495.68	24.1		2582.25	20.726			2598	4.48875		2550	-0.31	-0.280799
	2497.98	24.5		2585.58	20.5029			2600	4.26085		2556	-0.455	-0.273251
	2500.31	24.9		2587.38	20.0855			2602	3.98858		2560	-0.06	-0.260912
	2502.08	25.5		2590.45	19.6087			2604	4.61407		2562	-0.335	-0.252564
	2502.62	25.3		2593.27	19.9185			2606	5.91942		2564	-0.16	-0.254604
	2504.52	25.5		2595	20.1805			2608	6.10343		2566	-0.255	-0.267651
	2504.91	25.2		2596.81	20.2602			2610	7.8057		2568	-0.33	-0.287344
	2506.96	25.1		2598.58	19.9113			2612	6.68346		2570	-0.46	-0.308764
	2507.18	24.5		2600.7	19.6583			2614	5.53775		2572	-0.2	-0.333484
	2509.4	24.6		2600.87	20.22			2616	5.49562		2574	-0.18	-0.366914
	2509.49	23		2602.11	19.8114			2618	5.36656		2576	-0.46	-0.405036
	2511.76	23.4		2603.88	19.0739			2624	5.32726		2578	-0.52	-0.430514
	2511.83	22.9		2604.23	19.2979			2626	5.67488		2580	-0.68	-0.426681
	2513.79	22.9		2605.47	17.9943			2628	5.782		2582	-0.35	-0.394023
	2514	23.1		2605.64	17.7669			2632	5.10838		2586	-0.14	-0.350264
	2515.77	23.2		2607.41	18.3966			2636	6.44669		2590	-0.22	-0.312072
	2515.96	23.2		2609.18	17.7154			2638	6.70442		2592	-0.4	-0.280149
	2517.72	23.5		2610.94	17.3732			2642	5.36293		2594	-0.45	-0.246781
	2518.3	23.1		2612.71	18.1165			2646	5.29841		2596	-0.08	-0.213393
	2519.67	23.4		2615	19.3623			2648	5.32899		2598	-0.095	-0.19229
	2520.45	23.3		2616.63	19.0465			2650	5.53019		2608	-0.15	-0.192436
	2521.62	23.5		2618.94	19.4334			2654	5.7688		2610	-0.3	-0.211705
	2522.4	23.5		2621.94	19.5369			2662	5.68913		2612	-0.095	-0.241606
	2524.15	23.8		2623.56	19.8727			2664	5.89567		2614	-0.43	-0.271808
	2526.1	23.4		2625.87	19.5251			2666	4.41766		2616	-0.24	-0.292108
	2527.86	23.2		2628.18	19.118			2670	4.44897		2618	-0.45	-0.296717
	2529.81	23		2630.5	18.6597			2672	5.19829		2622	-0.17	-0.287306
	2531.96	23.6		2632.81	19.7916			2674	5.02138		2624	-0.18	-0.269014
	2534.33	24		2635.81	17.8533			2676	5.48975		2630	-0.45	-0.24372
	2536.38	23.9		2637.5	17.4956			2678	5.71731		2632	-0.08	-0.211558
	2538.45	24.3		2639.96	18.6305			2680	5.89439		2634	-0.23	-0.175921
	2540.31	24.6		2642.49	18.4371			2682	5.61164		2636	-0.21	-0.142764
	2542.38	24.6		2645.02	19.0016			2684	5.81518		2638	0.01	-0.11965
	2544.86	25.1		2647.55	19.171			2686	5.90047		2640	-0.22	-0.114971
	2547.55	25.5		2650.84	18.9698			2688	5.18425		2644	-0.075	-0.136051
	2550.86	25.3		2652.5	19.6575			2690	5.50157		2648	0.01	-0.187287
	2555.78	25.4		2654.71	19.3312			2692	5.86747		2650	-0.345	-0.264334
	2557.72	25.4		2657.46	19.4447			2694	5.57945		2652	-0.35	-0.351681
	2559.66	25.2		2658.93	19.3986			2696	4.62212		2654	-0.57	-0.431206
	2561.59	24.8		2661.05	19.8109			2698	4.68858		2656	-0.42	-0.491463
	2563.52	24.8		2663.16	19.7043			2700	4.50358		2660	-0.54	-0.528061
	2565.44	25		2665.28	20.6823			2702	4.36804		2662	-0.52	-0.538326
	2567.37	24.8		2667.39	20.7371			2704	5.19488		2668	-0.6	-0.518829
	2569.29	25.1		2669.5	20.851			2706	4.57691		2670	-0.63	-0.470056
	2571.22	25.2		2671.61	20.8017			2708	5.55017		2672	-0.305	-0.403271
	2573.14	25.4		2673.73	20.7786			2710	4.73029		2674	-0.23	-0.338261
	2575.07	25.5		2675.84	20.1103			2712	5.39263		2678	-0.145	-0.289836
	2577	25.6		2677.95	19.6827			2714	6.19578		2680	-0.4	-0.258091
	2578.92	25.4		2679.59	19.1911			2716	6.03998		2682	-0.33	-0.234901
	2580.85	25.8		2680	19.483			2718	5.57417		2686	-0.153333	-0.217493
	2582.77	25.9		2680.88	19.2427			2720	5.11857		2688	-0.08	-0.209855
	2584.7	26.1		2681.91	19.7823			2722	5.09751		2690	-0.21	-0.211701
	2586.52	26.1		2682.91	19.1945			2724	5.20677		2692	-0.3	-0.213152
	2588.26	25.9		2684.2	19.3035			2726	3.88328		2694	-0.395	-0.203712
	2590	25.5		2684.34	19.4661			2728	4.25837		2696	-0.045	-0.18415
	2591.73	25.5		2686.2	19.5537			2730	4.07204		2698	-0.155	-0.165559
	2593.46	25.4		2686.49	19.0453			2732	4.36464		2700	-0.18	-0.158983
	2595.19	25.3		2687.21	20.1632			2734	3.95864		2704	-0.055	-0.170342
	2596.93	25		2687.92	20.2427			2736	4.38383		2706	-0.1	-0.198697
	2598.66	24.4		2688.64	19.9413			2738	4.04967		2712	-0.525	-0.235047
	2600.39	24.2		2689.32	19.1146			2740	4.53112		2714	-0.12	-0.270136
	2602.13	23.8		2690	19.6823			2744	4.86643		2716	-0.31	-0.30181
	2603.86	23.8		2691.55	19.1325			2746	4.23714		2718	-0.33	-0.330066
	2605.59	23.8		2693.1	19.6005			2748	5.61012		2722	-0.22	-0.35053
	2607.32	24.5		2694.57	19.0406			2750	5.22793		2724	-0.58	-0.354211
	2609.05	25.3		2696.05	19.8779			2752	4.49712		2726	-0.47	-0.335048
	2610.82	25.4		2697.53	19.3114			2756	4.89978		2730	-0.21	-0.30126
	2612.65	24.8		2699.01	19.6478			2758	5.10193		2734	-0.17	-0.273479
	2614.5	24.9		2700.48	18.745			2760	5.41068		2736	-0.25	-0.269932
	2616.36	24.7		2701.96	19.732			2762	4.28163		2740	-0.12	-0.296506
	2618.25	24.8		2703.48	18.9035			2764	5.37649		2742	-0.23	-0.342996
	2620.49	25.3		2705	18.6067			2766	4.42533		2756	-0.71	-0.383946
	2623.01	25.2		2705.8	18.1872			2768	4.67282		2760	-0.56	-0.394636
	2625.85	25.2		2706.6	18.7753			2770	3.53636		2772	-0.3	-0.371713
	2628.75	24.9		2707.42	17.6873			2772	4.41384		2778	-0.23	-0.331832
	2631.63	24.9		2708.24	18.2124			2774	4.11256		2780	-0.31	-0.2935
	2634.06	24.5		2709.07	18.4863			2776	4.23174		2782	-0.15	-0.266498
	2636.39	24.3		2709.89	18.8342			2792	4.30743		2786	-0.27	-0.251386
	2638.71	24.2		2710.72	18.6886			2796	4.43718		2788	-0.36	-0.24267
	2641.04	23.8		2712.03	18.6344			2800	4.30013		2792	-0.17	-0.235591
	2643.36	24		2712.36	17.9803			2802	3.99127		2796	-0.24	-0.229956
	2645.68	24.3		2713.19	17.7965			2804	4.31668		2808	-0.23	-0.227103
	2648.08	24.5		2714.01	17.7221			2806	4.32591		2814	-0.3	-0.228353
	2650.49	24.5		2714.83	17.894			2808	4.98054		2820	-0.06	-0.23617
	2653.22	25.1		2715.66	17.7134			2814	5.40267		2826	-0.24	-0.250081
	2656.19	25.4		2716.97	18.2067			2818	5.04677		2828	-0.41	-0.262258
	2659.2	25.5		2717.3	18.0133			2822	4.51163		2836	-0.3	-0.264129
	2662.06	25.5		2718.13	18.8262			2828	4.37762		2838	-0.25	-0.256119
	2664.55	25.6		2718.95	18.588			2830	4.75886		2840	-0.21	-0.246845
	2666.96	25.1		2719.77	19.0777			2832	5.06555		2842	-0.15	-0.245057
	2669.37	25.3		2720.6	18.8851			2834	4.42307		2846	-0.275	-0.253173
	2671.78	26		2721.42	19.2638			2836	4.28541		2848	-0.26	-0.266447
	2674.19	25.8		2722.24	18.9412			2838	4.63251		2850	-0.31	-0.277022
	2676.44	25.6		2723.07	19.324			2840	3.80263		2854	-0.33	-0.278567
	2678.42	25.4		2723.89	18.8048			2842	4.29622		2858	-0.3	-0.269545
	2680.34	25.2		2724.71	19.9009			2844	4.65604		2862	-0.18	-0.253794
	2682.27	25.1		2725.54	19.6278			2846	4.36762		2864	-0.31	-0.237366
	2684.11	25.2		2726.36	21.2056			2848	4.6229		2866	-0.14	-0.225595
	2685.87	25.2		2727.18	19.9039			2850	4.78145		2870	-0.23	-0.221995
	2687.61	25.3		2728	20.7793			2852	5.34765		2874	-0.17	-0.226498
	2689.34	24.9		2729.35	20.2309			2854	4.72014		2876	-0.22	-0.233893
	2690.95	24.9		2730.7	21.025			2856	4.74091		2884	-0.43	-0.236132
	2692.5	25		2732.04	20.7354			2858	4.39716		2892	-0.11	-0.229126
	2694.05	24.9		2733.39	21.2814			2860	4.61673		2900	-0.24	-0.215463
	2695.6	24.5		2734.73	21.0013			2864	5.37025		2904	-0.205	-0.199412
	2697.14	24.1		2736.07	21.3162			2868	5.19353		2906	-0.26	-0.184815
	2698.69	23.9		2737.41	21.7955			2870	4.68795		2908	-0.02	-0.177257
	2700.23	23.7		2738.76	21.5052			2872	4.71114		2912	-0.26	-0.181733
	2701.62	24.1		2740.1	21.2689			2874	4.44416		2916	-0.12	-0.198748
	2703.17	24		2742.25	21.052			2878	4.73223		2920	-0.32	-0.225413
	2704.71	23.9		2742.79	20.415			2880	5.22108		2942	-0.24	-0.259309
	2706.41	23.1		2744.13	21.1836			2882	4.97814		2946	-0.16	-0.299291
	2707.96	23.5		2745.47	22.279			2884	5.46469		2950	-0.35	-0.340164
	2709.51	23.4		2746.82	21.3467			2886	6.04074		2954	-0.4	-0.368399
	2711.04	23.6		2748.16	20.6899			2888	5.75744		2956	-0.55	-0.368138
	2712.7	23.8		2750.31	21.4343			2890	5.97598		2962	-0.42	-0.33359
	2714.21	24		2750.85	20.7099			2892	5.97157		2968	-0.2	-0.275658
	2715.58	24		2752.19	21.6029			2894	5.22076		2970	-0.18	-0.215709
	2717.12	24		2753.59	20.8227			2896	4.8151		2974	-0.14	-0.173959
	2718.62	24.1		2755	21.4427			2898	4.49008		2978	0.02	-0.162285
	2720.15	24.1		2756.79	21.3578			2900	4.90719		2982	-0.3	-0.181051
	2721.54	24.2		2758.58	20.9981						2984	-0.11	-0.220593
	2723.18	24.5		2760.45	20.7893						2988	-0.19	-0.26493
	2724.71	24.6		2762.33	21.7184						2992	-0.61	-0.294136
	2726.46	24.3		2764.2	20.5235						2994	-0.33	-0.294152
	2728.2	24.6		2766.08	21.4747						2996	-0.23	-0.268635
	2729.94	24.7		2767.95	21.0272						3002	-0.14	-0.234115
	2732.13	25.1		2770.96	22.0636						3004	-0.18	-0.205181
	2734.52	25.1		2771.71	21.1862						3006	-0.2	-0.187819
	2737	25.7		2773.58	21.3874						3010	-0.2	-0.182443
	2740.04	25.8		2775.46	21.3016						3012	-0.22	-0.189233
	2743.1	25.9		2791.9	21.1127						3016	-0.06	-0.209516
	2743.36	26.2		2792.34	20.4724						3020	-0.28	-0.241354
	2745.77	26.2		2795	21.032						3024	-0.3	-0.276369
	2746.25	25.9		2796.78	20.2937						3040	-0.5	-0.305661
	2748.1	26.3		2799.26	21.0186						3044	-0.22	-0.329413
	2750.39	26.3		2800.28	20.1811						3054	-0.1	-0.354571
	2752.68	26.1		2801.99	21.0087						3058	-0.51	-0.379796
	2755.2	26.3		2803.69	20.6833						3076	-0.7	-0.393235
	2757.48	26.1		2805.39	21.0241						3088	-0.22	-0.390945
	2759.54	26.2		2807.1	20.6901						3092	-0.17	-0.382477
	2761.83	26		2808.8	20.7488						3094	-0.47	-0.372688
	2764.34	25.9		2810.5	20.503						3098	-0.62	-0.355313
	2766.4	25.9		2813.23	20.9239						3100	-0.2	-0.329572
	2768.68	25.7		2813.57	20.2708						3106	-0.24	-0.307823
	2770.84	25.6		2815.61	21.0195						3110	-0.11	-0.301488
	2772.97	25.6		2817.32	21.0532						3112	-0.49	-0.308116
	2773.19	25.5		2819.02	20.6838						3116	-0.25	-0.315363
	2775.1	25.4		2820.76	20.9489						3120	-0.47	-0.312595
	2775.31	25.5		2822.5	21.5884						3124	-0.32	-0.298044
	2776.81	25.7		2823.94	21.2143						3126	-0.11	-0.27868
	2777.24	25.6		2825.39	21.6177						3128	-0.255	-0.261638
	2778.52	25.7		2826.86	21.4883						3132	-0.27	-0.245482
	2779.37	25.7		2828.34	21.9224						3136	-0.38	-0.223888
	2780.22	25.4		2829.81	21.5411						3138	-0.15	-0.196441
	2781.5	25.6		2832.17	21.546						3142	-0.07	-0.170986
	2781.93	25.5		2832.46	20.9229						3146	-0.16	-0.155052
	2784	25.8		2834.23	21.3769						3150	-0.21	-0.14997
	2786.26	25.8		2835.71	21.3146						3152	-0.14	-0.154895
	2789.22	25.7		2837.18	21.2566						3158	-0.12	-0.170858
	2792.99	25.1		2838.59	20.8783						3162	-0.13	-0.197609
	2796.19	25.1		2840	21.4974						3166	-0.21	-0.228278
	2798.28	24.7		2841.81	21.0038						3172	-0.48	-0.250786
	2800.48	24.9		2843.55	20.644						3192	-0.22	-0.258041
	2802.21	25		2845.28	20.8324						3196	-0.2	-0.254412
	2803.66	25		2847.53	20.7461						3198	-0.29	-0.249759
	2805.39	25.2		2848.75	20.2081						3204	-0.09	-0.251162
	2806.84	25.5		2850.48	20.3186						3208	-0.35	-0.259367
	2808.75	25.7		2852.22	20.0524						3212	-0.3	-0.269906
	2811.9	25.9		2853.95	20.5799						3214	-0.24	-0.278547
	2814.95	26		2855.69	20.7591						3218	-0.23	-0.283006
	2818.5	26.1		2857.5	20.9028						3220	-0.44	-0.280191
	2821.64	26.1		2859.9	21.1833						3224	-0.2	-0.268444
	2827.48	26.3		2863.17	20.7747						3228	-0.26	-0.251049
	2830.05	26.3		2864.93	20.6848						3234	-0.2	-0.233277
	2832.38	26.3		2867.44	20.5065						3240	-0.23	-0.218372
	2834.42	25.8		2869.96	20.7621						3244	-0.18	-0.207202
	2836.47	25.6		2872.47	20.3889						3250	-0.3	-0.199936
	2838.48	25.7		2874.49	20.3558						3254	-0.02	-0.197548
	2840.69	25.3		2877.5	20.3678						3258	-0.37	-0.200599
	2842.84	25.3		2879.64	19.8789						3264	-0.09	-0.208164
	2844.73	25.3		2881.79	20.1219						3270	-0.25	-0.21893
	2846.43	25.2		2884.36	19.9353						3272	-0.22	-0.23052
	2848.31	25.1		2886.07	19.9093						3276	-0.3	-0.23946
	2850.01	25.1		2888.21	19.9426						3280	-0.17	-0.243523
	2851.89	25.4		2890.35	20.024						3284	-0.33	-0.242108
	2853.96	25.3		2892.5	20.4284						3288	-0.19	-0.235687
	2855.89	25.5		2894.25	20.6792						3296	-0.2	-0.225685
	2857.74	25.3		2896.53	20.6849						3302	-0.24	-0.21273
	2859.51	25.8		2897.76	20.7099						3306	-0.25	-0.196486
	2861.24	25.8		2899.52	20.2928						3310	-0.22	-0.179623
	2862.94	26									3322	0.08	-0.16835
	2864.48	26.1									3338	-0.33	-0.165034
	2866.02	26.1									3340	-0.16	-0.165128
	2867.73	25.7									3344	-0.21	-0.164769
	2869.27	25.7									3348	-0.07	-0.165293
	2870.98	25.2									3352	-0.13	-0.167999
	2872.69	25.1									3354	-0.27	-0.169201
	2874.57	24.8									3356	-0.2	-0.163826
	2876.23	24.9									3366	-0.15	-0.15237
	2877.86	25.1									3370	-0.1	-0.141255
	2879.49	25.1									3378	-0.08	-0.137006
	2881.4	25.1									3386	-0.14	-0.14113
	2883.2	25.4									3390	-0.21	-0.150077
	2885.05	26.1									3394	-0.17	-0.160001
	2886.96	25.8									3398	-0.11	-0.170152
	2888.84	25.7
	2890.5	26
	2892.43	26.4
	2894.4	25.9
	2896.37	25.5
	2898.35	25.2
	2900.32	25.2

[truncated: 2 more sheets: Supplementary Figure 7, Supplementary Figure 8]
